# Supplementary material for: HAfTs are novel lncRNA transcripts from aflatoxin exposure
Source: PLoS One. 2018 Jan 19;13(1):e0190992. doi: 10.1371/journal.pone.0190992 (PMC5774710; doi:10.1371/journal.pone.0190992)
Supplement: S1 Table — (XLSX) [file pone.0190992.s004.xlsx]

## Sheet: ReadMe
Table S1. Genomic locations of HAfTs.
Table S1 contains the chromosomal locations for HAfT transcripts and Cufflinks Assemblies aligned to either Rn4 or Rn6 rat genome builds. 'Experimental Sequences' were derived from Sanger sequencing, and sequences from 'Cufflinks Assembly' were derived from RNAseq data originally mapped to the Rn4 rat genome build as described in Merrick et al., 2013 PLoS One 8(4):e61768.
If there was a RefSeq transcript (e.g. LOC103691380) that aligned with a HAfT transcript, it was included in the RefSeq column. Note that some RefSeq transcripts and HAfT transcripts had multiple variants. Since no experimental data was produced HAfT11 to HAfT18, it was marked 'None' and only the Cufflinks Assembly sequence is indicated. Also note that Cufflinks Assemblies for HAfT26 and HAfT27 a…

## Sheet: Table S1_HAfT Rn4,Rn6 Locations
HAfT#	RefSeq	Experimental Sequence	Experimental Sequence Chromosomal Location Rn4	Experimental Sequence Chromosomal Location Rn6	Cufflinks Assembly Sequence	Cufflinks Assemblyl Sequence Chromosomal Location Rn4	Cufflinks Assembly Sequence Chromosomal Location Rn6
HAfT1	LOC103691380	HAfT1_809nt	chr1:262,386,615-262,441,097	chr1:276,902,718-276,957,144	Cufflinks_00006229_2440nt	chr1:262,385,194-262,441,106	chr1:276,901,211-276,957,153
HAfT2	LOC102549099	HAfT2_209nt	chr15:56,771,862-56,772,070	chr15:57,911,130-57,911,338	Cufflinks_00021611_1424nt	chr15:56,771,035-56,773,549	chr15:57,910,303-57,912,817
HAfT3	LOC103690347	HAfT3_737nt	chr1:193,104,773-193,118,170	chr1:205,636,783-205,650,180	Cufflinks_00005778_832nt	chr1:193,104,750-193,118,342	chr1:205,636,760-205,650,352
HAfT4	LOC102549932_VariantX1	HAfT4_598nt	chr11:82,063,292-82,066,896	chr11:83,563,096-83,567,123	Cufflinks_00014924_1326nt	chr11:82,062,569-82,066,886	chr11:83,562,373-83,567,113
HAfT5	LOC103693988	HAfT5_410nt	chr16:69,934,179-69,934,588	chr16:69,492,525-69,492,934	Cufflinks_00024199_2117nt	chr16:69,934,194-69,948,589	chr16:69,492,540-69,506,935
HAfT6	LOC102552829_VariantX1	HAfT6_VariantX1_1720nt	chr16:71,000,628-71,027,575	chr16:71,397,029-71,430,920	Cufflinks_00024116_528nt	chr16:71,000,617-71,009,969	chr16:71,397,018-71,406,370
	LOC102552829_VariantX2	HAfT6_VariantX2_1640nt	chr16:71,000,628-71,027,575	chr16:71,397,029-71,430,920	Cufflinks_00024274_5559nt	chr16:71,009,345-71,027,833	chr16:71,405,746-71,431,178
HAfT7	LOC102555869_VariantX1;	HAfT7_VariantX1_383nt	chr17:18,936,773-18,939,262	chr17:13,079,168-13,081,657	Cufflinks_00037591_4007nt	chr17:18,933,460-18,947,484	chr17:13,075,855-3,089,960
	LOC102555869_VariantX2	HAfT7_VariantX2_656nt	chr17:18,936,773-18,947,524	chr17:13,079,168-13,090,000
		HAfT7_VariantX3_745nt	chr17:18,936,773-18,947,506	chr17:13,079,168-13,089,982
HAfT8	LOC102554927	HAfT8_VariantX1_1587nt	chr17:26,663,023-26,701,503	chr17:24,439,933-24,476,723	Cufflinks_00026037_1707nt	chr17:26,639,562-26,645,154	chr17:24,494,599-24,498,919
	LOC103694063	HAfT8_VariantX2_1501nt	chr17:26,663,023-26,701,503	chr17:24,439,933-24,476,723	Cufflinks_00025137_8415nt	chr17:26,658,743-26,701,537	chr17:24,439,899-24,481,004
		HAfT8_VariantX3_663nt	chr17:26,678,398-26,696,862	chr17:24,444,574-24,462,508
HAfT9	LOC103694221	HAfT9_495nt	chr18:50,491,901-50,492,396	chr18:50,020,090 50,020,585	Cufflinks_00027620_1621nt	chr18:50,491,907-50,494,878	chr18:50020096 50023067
HAfT10	LOC102554057_VariantX6	HAfT10_VariantX1_375nt	chr2:43,208,696-43,215,805	chr2:43,475,960-43,483,069	Cufflinks_00032581_482nt	chr2:43,208,514-43,215,759	chr2:43,475,778-43,483,023
		HAfT10_VariantX2_342nt	chr2:43,208,696 -43,215,805	chr2:43,475,960-43,483,069	Cufflinks_00030744_1853nt	chr2:43,208,554-43,210,912	chr2:43,475,818-43,478,176
HAfT11	LOC102547196	none	none	none	Cufflinks_00029308_1820nt	chr19:54,273,836-54,276,130	chr19:56,865,163-56,867,457
HAfT12	LOC102555623_VariantX2	none	none		Cufflinks_00032864_1175nt	chr2:235,572,315-235,576,880	chr2:243,325,568-243,330,133
				none	Cufflinks_00033179_2265nt	chr2:235,575,957-235,578,491	chr2:243,329,210-243,331,744
HAfT13	LOC102548205	none	none	none	Cufflinks_00035253_1571nt	chr20:18,148,337-18,150,800	chr20:18,643,158-18,645,621
HAfT14	LOC100910558_Variant1	none	none		Cufflinks_00047409_1350nt	chr5:101,414,069-101,456,631	chr5:100,650,518-100,688,162
	LOC100910558_Variant2			none
	LOC100910558_Variant3
HAfT15	LOC102552388_VariantX1	none	none	none	Cufflinks_00048965_3008nt	chr6:137,380,595-137,389,294	chr6:137,114,775-137,122,718
	LOC102552388_VariantX2			none
HAfT16	LOC102553833	none	none	none	Cufflinks_00055698_7580nt	chr8:13,382,545-13,403,033	chr8:15,109,026-15,129,514
					Cufflinks_00057006_3621nt	chr8:13,386,288-13,403,033	chr8:15,112,769-15,129,514
HAfT17	LOC108349448_VariantX1	none	none	none	Cufflinks_00006612_258nt	chr1:155,628,148-155,629,001	chr1:163,334,361-163,335,023
	LOC108349448_VariantX2
HAfT18	novel lncRNA	none	none	none	Cufflinks_00036996_5428nt	chr17:85,775,642-85,795,494	chr17:78,663,106-78,682,639
HAfT19	NOVEL lncRNA	HAfT19_VariantX1_477nt	chr17:56,503,771 -56,534,225	chr17:51,178,625-51,208,401	Cufflinks00026127_939nt	chr17:56,503,784-56,536,801	chr17:51,178,638-51,210,977
		HAfT19_VariantX2_447nt	chr17:56,503,771-56,534,225	chr17:51,178,625-51,208,401
		HAfT19_VariantX3_308nt	chr17:56,503,771-56,534,225	chr17:51,178,625-51,208,401
HAfT20	NOVEL lncRNA	HAfT20_508nt	chr18:41727423 41736236	chr18:41,513,003 -41,521,816	Cufflinks_00027672_737nt	chr18:41,727,433-41,748,382	chr18:41,513,013 41,533,961
HAfT21	NOVEL lncRNA	HAfT21_VariantX1_139nt	chr20:7,335,830 7,336,143	chr20:6306155 6306468	Cufflinks_00034634_2443nt	chr20:7,335,741-7,340,980	chr20:6,306,066-6,311,097
		HAfT21_VariantX2_223nt	chr20:7,335,921 7,336,143	chr20:6306246 6306468
HAfT22	NOVEL lncRNA	HAfT22_VariantX1_760nt	chr7:98,309,974 98,392,411	chr7:101673133 101747249	Cufflinks_00053773_2795nt	chr7:98,390,623-98,394,886	chr7:101,745,461-101,749,724
		HAfT22_VariantX2_563nt	chr7:98,309,974 98,392,411	chr7:101673133 101747249	Cufflinks_00078728_4974nt	chr7:98,310,003-98396705	chr7:101,676,604-101,751,543
HAfT23	LOC108351462	HAfT23_VariantX1_873nt	chr7:57,334,024 57,335,493	chr7:61,054,880 61,056,349	Cufflinks_00053917_915nt	chr7:57,334,033-57336077	chr7:61,054,889-61,056,933
		HAfT23_VariantX2_1053nt	chr7:57,334,024 57,335,493	chr7:61,054,880 61,056,349	Cufflinks_00053916_3238nt	chr7:57,334,036-57,337,692	chr7:61,054,892-61,058,548
					Cufflinks_00078399_8748nt	chr7:57,333,996-57,343,873	chr7:61,054,852-61,064,729
HAfT24	NOVEL lncRNA	HAfT24_499nt	chr10:72,919,208-72,919,706	chr10:71,962,199-71,962,697	Cufflinks_00007062_1742nt	chr10:72,912,970-72,920,450	chr10:71,955,521-71,963,441
HAfT25	Pvt1_VariantX2_XR355720_3592nt	HAfT25_1501nt	chr7:99,380,934-99,423,673	chr7:102,650,215-102,869,857	Cufflinks_00054567_2279nt	chr7:99,379,540-99,423,656	chr7:102,827,135-102,871,251
			chr7: 99,017,336-99,093,048		Cufflinks_00054102_629nt	chr7:99,017,211-99,093,037	chr7:102,650,090-102,724,337
HAfT26	Cyp2c24_NM001271354_1989nt	none	chr1:244,517,298-245,211,263	chr1:258,074,860-258,139,176	Cufflinks_00006202_425nt	chr1:243,422,105-243,425,460	chr1:258,094,181-258,097,536
HAfT27	Rps27l_NM001276477_698nt	none	chr8:71,258,145-71,262,772	chr8:72,741,155-72,746,090	Cufflinks_00056890_307nt	chr8:71,258,148-71,260,530	chr8:72,741,158-72,743,540
					Cufflinks_00055299_577nt	chr8:71,260,650-71,262,774	chr8:72,743,970-72746092
