# Supplementary material for: HAfTs are novel lncRNA transcripts from aflatoxin exposure
Source: PLoS One. 2018 Jan 19;13(1):e0190992. doi: 10.1371/journal.pone.0190992 (PMC5774710; doi:10.1371/journal.pone.0190992)
Supplement: S2 Table — (XLSX) [file pone.0190992.s005.xlsx]

## Sheet: PCR Primers
PCR Primer Name	Sequence (5' to 3')
HAfT1_PrSet-1_For	GTGTCCTTTCCTGGAACTGC
HAfT1_PrSet-1_Rev	CTTTCTCTTGCTGGCCTCAC
HAfT1_PrSet-2_For	GTGTCCTTTCCTGGAACTGC
HAfT1_PrSet-2_Rev	ATCACTTAGGGGCCAGCAAC
HAfT1_PrSet-3_For	TATACCAGGTGTGGTGATGC
HAfT1_PrSet-3_Rev	GCCCTTGTCTTCTGCTAAAA
HAfT2_PrSet-1_For	TCCCATTACAGATGGTTGTG
HAfT2_PrSet-1_Rev	GAATAAATGAGGGCTGGAGA
HAfT2_PrSet-2_For	ACTCAGGACGTCTGGAAGAG
HAfT2_PrSet-2_Rev	ATGCGTCTGAAGGAGAGAGT
HAfT3_PrSet-1_For	CTGCCCCATTGATTCCACTG
HAfT3_PrSet-1_Rev	GTTTATTACCCCGCGTGCTT
HAfT3_PrSet-2_For	CTGCCCCATTGATTCCACTG
HAfT3_PrSet-2_Rev	CCACGAGTCAAAAGGTCTGC
HAfT3_PrSet-3_For	TATGGTCATAGCTAGTCCT
HAfT3_PrSet-3_Rev	GAATCTTCTCAGGGCCAAC
HAfT3_PrSet-4_For	GTTAATGTTTAATTTAGATTGC
HAfT3_PrSet-4_Rev	TGAGTTCTTTAATTAATGTCG
HAFT6_PrSet-1_For	TGCCTCTCCCATGGTTCTTT
HAFT6_PrSet-1_Rev	CTTCCATGGTACCTCTTGATCG
HAFT6_PrSet-2_For	TGCCTCTCCCATGGTTCTTT
HAFT6_PrSet-2_Rev	CATGACTTGGGCTGCTCTG
HAFT6_PrSet-3_For	TGCCTCTCCCATGGTTCTTT
HAFT6_PrSet-3_Rev	CACCACCTCCCTTTCCTGAA
HAFT6_PrSet-4_For	TGCCTCTCCCATGGTTCTTT
HAFT6_PrSet-4_Rev	TTCATTTGCTCCGAGGTCCT
HAFT6_PrSet-5_For	CCACCCCACACGTTTCGAA
HAFT6_PrSet-5_Rev	CATGACTTGGGCTGCTCTG
HAFT6_PrSet-6_For	CCACCCCACACGTTTCGAA
HAFT6_PrSet-6_Rev	CACCACCTCCCTTTCCTGAA
HAFT6_PrSet-7_For	CCACCCCACACGTTTCGAA
HAFT6_PrSet-7_Rev	TTCATTTGCTCCGAGGTCCT
HAFT8_PrSet-1_For	GCATGGAGCGAAGTTGGAAA
HAFT8_PrSet-1_Rev	ATGCAAAAGGAAGCTGGGTT
HAFT8_PrSet-2_For	GCATGGAGCGAAGTTGGAAA
HAFT8_PrSet-2_Rev	AGCTGGAGGTGAAGAATCCA
HAFT8_PrSet-3_For	GCATGGAGCGAAGTTGGAAA
HAFT8_PrSet-3_Rev	TTATGCTTCCTGACCAGCCA
HAFT8_PrSet-4_For	GCATGGAGCGAAGTTGGAAA
HAFT8_PrSet-4_Rev	TTAACTCCGCACCCCATTCT
HAFT8_PrSet-5_For	GTACATTCCCTCAGGCTCCT
HAFT8_PrSet-5_Rev	ATGCAAAAGGAAGCTGGGTT
HAFT8_PrSet-6_For	GTACATTCCCTCAGGCTCCT
HAFT8_PrSet-6_Rev	AGCTGGAGGTGAAGAATCCA
HAFT8_PrSet-7_For	GTACATTCCCTCAGGCTCCT
HAFT8_PrSet-7_Rev	TTATGCTTCCTGACCAGCCA
HAFT8_PrSet-8_For	GTACATTCCCTCAGGCTCCT
HAFT8_PrSet-8_Rev	TTAACTCCGCACCCCATTCT
HAFT8_PrSet-9_For	CCTAATCACCTTCCCACCGA
HAFT8_PrSet-9_Rev	AGCTGGAGGTGAAGAATCCA
HAFT8_PrSet-10_For	CCTAATCACCTTCCCACCGA
HAFT8_PrSet-10_Rev	TTATGCTTCCTGACCAGCCA
HAFT8_PrSet-11_For	CCTAATCACCTTCCCACCGA
HAFT8_PrSet-11_Rev	TTAACTCCGCACCCCATTCT
HAFT8_PrSet-12_For	TGGATTCTTCACCTCCAGCT
HAFT8_PrSet-12_Rev	ACAGTGAGAGTGTCCACCTG
HAFT8_PrSet-13_For	AGCGAAGTTGGAAATAGGCC
HAFT8_PrSet-13_Rev	TTCTCTGGAAAGGTGGCAGG
HAFT8_PrSet-14_For	ACATGCATACACACGCACAT
HAFT8_PrSet-14_Rev	AGAAGGAAATCAGCACTCATCT
HAFT8_PrSet-15_For	TTCAGCGTCGACACTCACTT
HAFT8_PrSet-15_Rev	TAGGAGTCATAGTGCGTGCG
HAFT23_PrSet-1_For	TCATTTCGTGGCGTGTTGTT
HAFT23_PrSet-1_Rev	GGTAGGGCAGACATCAGGTT
HAFT23_PrSet-2_For	AGCCCATCAGAAACTGCTCT
HAFT23_PrSet-2_Rev	GGTAGGGCAGACATCAGGTT
HAFT23_PrSet-3_For	AGCTTCTGAACCACCTCTCC
HAFT23_PrSet-3_Rev	GGTAGGGCAGACATCAGGTT
HAFT25_PrSet-1_For	ACACACGGACTCCATGACTA
HAFT25_PrSet-1_Rev	CCAGAATTTGCATCCACCAGA
HAFT25_PrSet-2_For	ACACACGGACTCCATGACTA
HAFT25_PrSet-2_Rev	CAACCAATGCTCACCCTCC
HAFT25_PrSet-3_For	TATGGTCATAGCTAGTCCT
HAFT25_PrSet-3_Rev	GAATCTTCTCAGGGCCAAC
HAFT25_PrSet-4_For	ATGGTCATAGCTAGTCCTTC
HAFT25_PrSet-4_Rev	GAATCTTCTCAGGGCCAAC

## Sheet: RACE primers
RACE Primer Name	Sequence (5' to 3')
HAFT1_1RT	gattacgccaagcttAGGGCAGGACGTCAAAGCGGGAACT
HAFT1_2RT	gattacgccaagcttACAGCTCCAGGTCGCAGTCATCCGT
HAFT1_3LT	gattacgccaagcttACTGCGACCTGGAGCTGTGACCTGC
HAFT1_4LT	gattacgccaagcttGGAGCAGCCGGACTCTCTTCCTCAGT
HAfT3_tp3_1RT	gattacgccaagcttAATGTCCTCACCCGCGTCCTCACCC							Primers labeled "RT" target the 5' end of transcript
HAfT3_tp3_2RT	gattacgccaagcttACTGCCTGTTCCAGTAGGGGGTGCA							Primers labeled "LT" target the 3' end of transcript
HAfT3_tp3_3LT	gattacgccaagcttTCGTTATCGGCGGGAGAGCAGACCT
HAfT3_tp3_4LT	gattacgccaagcttTGCCCAACACTGAGTTACTTCGGGG							There are generally four sets of primers for each transcript target; 2 sets for each end
HAfT4_TP8_3'_1_LT	gattacgccaagcttGTCCCATACAGTCCAGCCTGGCCTT
HAfT4_TP8_3'_3_LT	gattacgccaagcttGCACCCAGCATCGAGGACAGCATTA
HAfT4_TP8_5'_1_RT	gattacgccaagcttAGGTGGACTCTTCCGACAAGGGCAG
HAfT4_TP8_5'_2_RT	gattacgccaagcttCACGGCTGCTGATTGTTCCCCTTCC
HAfT5_TP9_3'_2_LT	gattacgccaagcttGCACCAATCCCATGGCCACCTTCAAC
HAfT5_TP9_3'_3_LT	gattacgccaagcttCAGCATTCTGTGGCACCAATCCCATG
HAfT5_TP9_5'_2_RT	gattacgccaagcttGTCTCAACCGAAGACATCCCGGCTCT
HAfT5_TP9_5'_4_RT	gattacgccaagcttGTATCGGCCTCACATCTTCCCCAGGG
HAfT6_tp10_1RT	gattacgccaagcttCGTGTGGGGTGGGGGTCCTCAAGAA
HAfT6_tp10_2RT	gattacgccaagcttAATGGCCAACGAACGCTTCCCCCAG
HAfT6_tp10_3LT	gattacgccaagcttTTCTTGAGGACCCCCACCCCACACG
HAfT6_tp10_4LT	gattacgccaagcttACAGAGAGCAGTTCCAGGGCCAGGC
HAfT7_tp11_1RT	gattacgccaagcttTGGGGGATGGGTTCTGTGCACTGTGT
HAfT7_tp11_2RT	gattacgccaagcttAGCTGGGCAGAAGAAATAGGGCGGG
HAfT7_tp11_3LT	gattacgccaagcttCCGTGCCCTCCACCTCTGGCTACTT
HAfT7_tp11_4LT	gattacgccaagcttTGCCAACTGTCTGTGCCCCTGACTG
HAfT8_tp12_1RT	gattacgccaagcttTGGTGACGAAGCCTCTGAGGAGACCA
HAfT8_tp12_2RT	gattacgccaagcttGTGCCTTCTCTGGAAAGGTGGCAGG
HAfT8_tp12_3LT	gattacgccaagcttTGGTGGCAGAGGTTCCAGAAATGCC
HAfT8_tp12_4LT	gattacgccaagcttAAGAAGGGCCAGCTGTGGTTTCTGG
HAfT9_TP15_3'_3_LT	gattacgccaagcttGTGGGGTAGCGGGTAAAGGTGCCTAT
HAfT9_TP15_3'_4_LT	gattacgccaagcttCTATCATCGAGCCCCAAGCCCTGACT
HAfT9_TP15_5'_2_RT	gattacgccaagcttTTTGTTGTATGGAGCAAGCCCCGTGC
HAfT9_TP15_5'_4_RT	gattacgccaagcttGCCAAAGAAGCTTGGCGTTGGGGATA
HAfT10_tp17_1RT	gattacgccaagcttCCTCGGTGGGGTGCACACTTTTGGG
HAfT10_tp17_2RT	gattacgccaagcttTGGGAAGCGGAGGAGAATGTGGGCC
HAfT10_tp17_3LT	gattacgccaagcttCCCAGCCATCGCCTGTGTTTCCTGG
HAfT10_tp17_4LT	gattacgccaagcttAAGATCGAGCCCTGCCAGTACCCCA
HAfT19_tp13_1RT	gattacgccaagcttTGTTCTTTGGAGCAGATGGGAGGGT
HAfT19_tp13_2RT	gattacgccaagcttTGGAGTCAGGAGTCAGAATCCTCAGGT
HAfT19_tp13_3LT	gattacgccaagcttTCTTGTGTGCTGGAGGCTCTAACCA
HAfT20_TP14_3'_1_LT	gattacgccaagcttAGAAGGCAGTGTCCACAGAGCCCATT
HAfT20_TP14_3'_3_LT	gattacgccaagcttTTATCCTGAGGATGCCCCAGCCACAC
HAfT20_TP14_5'_1_RT	gattacgccaagcttAATGGGCTCTGTGGACACTGCCTTCT
HAfT20_TP14_5'_3_RT	gattacgccaagcttGTGGCTGGGGCATCCTCAGGATAACA
HAfT21_TP19_3'_1_LT	gattacgccaagcttGCAGTTACACCCGTGCTTCTGTGTGG
HAfT21_TP19_3'_3_LT	gattacgccaagcttGAGAGAGGTCTGGAAGTGGCCTGTGG
HAfT21_TP19_5'_1_RT	gattacgccaagcttCTCCTCTCCCAGCCTCTTGTCCACAC
HAfT21_TP19_5'_4_RT	gattacgccaagcttGAAGACTTGAGTGGCCGAGGACCGAA
HAfT22_tp23_1RT	gattacgccaagcttTCGGTAACCCTCTACTTCCCCACCT
HAfT22_tp23_2RT	gattacgccaagcttCCCACCTTTTCATCACCAGCAATGTGGC
HAfT22_tp23_3LT	gattacgccaagcttTCTGTCCTCTGTGTTCCCGCCTGCT
HAfT22_tp23_4LT	gattacgccaagcttCCAGGGAAGAGCACACTGATTGGTTATC
HAfT23_tp24_1RT	gattacgccaagcttTACCTCCGGAGTCAGCACCCTCGGA
HAfT23_tp24_2RT	gattacgccaagcttTCCTGGGCATGGAAGAAGGGCCGAG
HAfT23_tp24_3LT	gattacgccaagcttAGAGGATGTCTCGTCTGCCCCGCTG
HAfT23_tp24_4LT	gattacgccaagcttCTTCGCAACAGGAGTGCAGCCTCGT
HAfT24_TP29_3'_1_LT	gattacgccaagcttAGCCTGGGACCCTCTCTCTCTATGCA
HAfT24_TP29_3'_2_LT	gattacgccaagcttGGTGTGGGGGACGTAGAACTCAGGAC
HAfT24_TP29_5'_1_RT	gattacgccaagcttGGGCTCTAGTTCCTTGGCTGGCTTCT
HAfT24_TP29_5'_2_RT	gattacgccaagcttACTCACAGTCTTTCTCGCCAGGGCAT
HAfT25_tp25_1RT	gattacgccaagcttCACTTCCAAGCACCGGAGAGCAGGC
HAfT25_tp25_2RT	gattacgccaagcttTGGCGGCCGTTACTAGTGGATCCGA
HAfT25_tp25_3LT	gattacgccaagcttGCTGTGCTTGCAGACTCCACGGAGC
HAfT25_tp25_4LT	gattacgccaagcttTGCTCTCCGGTGCTTGGAAGTGTGC
