# Supplementary material for: HAfTs are novel lncRNA transcripts from aflatoxin exposure
Source: PLoS One. 2018 Jan 19;13(1):e0190992. doi: 10.1371/journal.pone.0190992 (PMC5774710; doi:10.1371/journal.pone.0190992)
Supplement: S3 Table — (XLSX) [file pone.0190992.s006.xlsx]

## Sheet: ReadMe
Table S3. HAfT Fasta sequences. Consensus sequences for HAfTs and variants are described in Fasta format.
Table S3 contains NCBI Accession numbers for HAfT transcripts derived from 'Experimental Sequences' from Sanger sequencing, and sequences from 'Cufflinks Assemblyl' derived from RNAseq data described in Merrick et al., 2013 PLoS One 8(4):e61768. If there was a RefSeq transcript (e.g. LOC103691380) that aligned with a HAfT transcript, it was included in the RefSeq column. Note that some RefSeq tra…

## Sheet: Table S3 HAfT NCBI Acc Nos.
HAfT#	RefSeq	Experimental Sequence	Cufflinks Assembly
HAfT1	LOC103691380	KU697000	MF150125
HAfT2	LOC102549099	MF135249	MF150126
HAfT3	LOC103690347	MF135250	MF150127
HAfT4	LOC102549932_VariantX1	MF135251	MF150128
HAfT5	LOC103693988	MF135252	MF150129
HAfT6	LOC102552829_VariantX1	MF135253	MF150130
	LOC102552829_VariantX2	MF135254	MF150131
HAfT7	LOC102555869_VariantX1;	MF135255	MF150132
	LOC102555869_VariantX2	MF135256
		MF135257
HAfT8	LOC102554927	MF135258	MF150150
	LOC103694063	MF135259	MF621619
		MF135260
HAfT9	LOC103694221	MF135261	MF150133
HAfT10	LOC102554057_VariantX6	MF135262	MF150134
		MF135263	MF150135
HAfT11	LOC102547196	none	MF135264
HAfT12	LOC102555623_VariantX2	none	MF135265
			MF135266
HAfT13	LOC102548205	none	MF135267
HAfT14	LOC100910558_Variant1	none
	LOC100910558_Variant2		MF135268
	LOC100910558_Variant3
HAfT15	LOC102552388_VariantX1	none	MF135269
	LOC102552388_VariantX2
HAfT16	LOC102553833	none	MF135270
			MF135271
HAfT17	LOC108349448_VariantX1	none	MF135272
	LOC108349448_VariantX2
HAfT18	NOVEL lncRNA	none	MF135273
HAfT19	NOVEL lncRNA	MF135274	MF150136
		MF135275
		MF135276
HAfT20	NOVEL lncRNA	MF135277	MF150137
HAfT21	NOVEL lncRNA	MF135278	MF150138
		MF135279
HAfT22	NOVEL lncRNA	MF135280	MF150139
		MF135281	MF150140
HAfT23	LOC108351462	MF135282	MF150141
		MF135283	MF150142
			MF150143
HAfT24	NOVEL lncRNA	MF135284	MF150144
HAfT25	Pvt1_VariantX2_XR355720	MF135285	MF150145
			MF150146
HAfT26	Cyp2c24_NM001271354	none	MF150147
HAfT27	Rps27l_NM001276477	none	MF150148
			MF150149
