# Supplementary material for: HAfTs are novel lncRNA transcripts from aflatoxin exposure
Source: PLoS One. 2018 Jan 19;13(1):e0190992. doi: 10.1371/journal.pone.0190992 (PMC5774710; doi:10.1371/journal.pone.0190992)
Supplement: S4 Table — (XLSX) [file pone.0190992.s007.xlsx]

## Sheet: ReadMe
Table S4. Adjacent genes to representative HAfTs
Orientations of immediately adjacent, annotated genes were determined for HAfT transcripts. Sense or antisense orientation to each gene was determined. It was noted if a fold change in expression occurred for adjacent genes. Chromosomal locations are presented in Rn4 coordinates according to mapped RNAseq data reported in PlosOne 2013, 8:e61768

## Sheet: Table S4 Proximal Genes
HAfT#	Representative Sequence at HAfT Locus	Strand at HAfT Locus	Chromosomal Location of Representative Sequence	Proximal Genes	Fold Change of Adjacent Gene (↑, ↓)	HAfT Orientation Sense (S), Antisense (AS)	Strand of Adjacent Gene	Chromosomal Location of Adjacent Gene
HAfT1	LOC103691380	(-)	chr1:262,386,070-262,441,097	Tcf7l2		AS	(+)	chr1:262,031,823-262,226,709
				Habp2		AS	(+)	chr1:262,556,446-262,591,500
HAfT2	LOC102549099	(-)	chr15:56,771,921-56,773,801	Tpt1		AS	(+)	chr15:56,752,464-56,755,288
				Gtf2f2		S	(-)	chr15:56,803,445-56,925,046
HAfT3	LOC103690347	(+)	chr1:193,104,678-193,171,942	Tex36	↑ 4.4	AS	(-)	chr1:193,083,749-193,098,063
				Edrf1		S	(+)	chr1:193,134,878-193,171,942
HAfT4	LOC102549932_VariantX1	(-)	ch11:82,063,052-82,066,920	Ephb3	↑3.8	S	(-)	chr11:82,027,632-82,946,332
				Eif2b5		S	(-)	chr11:82,634,006-82,643,992
HAfT5	LOC103693988	(-)	chr16,69934,174-69,948,721	Znf703		S	(-)	chr16:69,405,004-69,409,137
				Thap1		S	(-)	chr16:70,268,326-70,272,795
HAfT6	HAfT6_VariantX1	(+)	chr16:71,000,628 -71,027,575	Fgfr1		AS	(-)	chr16:70,869,974-70,910,045
				Tacc1		S	(+)	chr16:71,241,757-71,304,959
HAfT7	LOC102555869_VariantX1	(-)	chr17:18,936,033-18,947,745	Diras2		AS	(+)	chr17:18,604,023-8,605,223
				Gadd45g		S	(-)	chr17:18,936,033-18,947,745
HAfT8	HAfT8_VariantX1	(-)	chr17:26,663,023 26,701,503	Tfap2a		AS	(+)	chr17:30,017,580-30,034,852
				cd83		S	(-)	chr17:26,705,646-26,725,470
HAfT9	LOC103694221	(-)	chr18:50,491,243-50,496,324	Zfp608		S	(-)	chr18:50,303,781-50,408,586
				Gramd3		AS	(+)	chr18:52,171,662-52,271,700
HAfT10	LOC102554057_VariantX6	(-)	chr2:43,208,445-43,216,806	Map3k1		S	(-)	chr2:43,062,252-43,125,940
				Ankrd55		AS	(+)	chr2:43,631,669-43,701,112
HAfT11	LOC102547196	(+)	chr19:54,272,982-54,275,942	Urb2		S	(+)	chr19:54,212,367-54,235,676
				Cox6c1		AS	(-)	chr19:54,397,944-54,398,802
HAfT12	LOC102555623_VariantX2	(+)	chr2:235,570,502-235,578,774	Dapp1		AS	(-)	chr2:235,423,487-235,474,068
				MTTP		AS	(-)	chr2:235,613,710-235,654,848
HAfT13	LOC102548205	(-)	chr20:18,148,248-18,151,685	Tfam		AS	(+)	chr20:18,100,629-18,112,682
				Bicc1	↑2.8	AS	(+)	chr20:18,288,079-18,477,016
HAfT14	LOC10090558_VariantX1	(+)	chr5:101,414,063-101,456,654	Nfib		AS	(-)	chr5:101,184,256-101,409,907
				Zdhhc21		AS	(-)	chr5:101,682,165-101,730,978
HAfT15	LOC102552388_VariantX1chr6:137382550 137389209	(-)	chr6:137,382,550-137,389,209	Tmem179		S	(-)	chr6:137,339,658-137,350,559
				Siva1		AS	(+)	chr6:137,631,408-137,635,724
HAfT16	LOC102553833	(-)	chr8:13390884 13405990	Fat3		S	(-)	chr8:12,701,734-13,283,589
				Chordc1		AS	(+)	chr8:15,732,905-15,759,297
HAfT17	HAfT17	(-)	chr1:155,628,148-155,629,001	Tsku		S	(-)	chr1:155,611,069-155,622,378
				Gucy2d		AS	(+)	chr1:155,713,465-155,747,852
HAfT18	HAfT18	(+)	chr18:85,775,642-85,795,494	Fam107b		AS	(-)	chr17:85,593,001-85,663,908
				Cdnf		AS	(-)	chr17:85,834,236-85,848,287
HAfT19	HAfT19_VariantX1	(+)	chr17:56,503,771-56,534,225	Sugct		S	(+)	chr17:55,271,485-56,354,931
				Inhba	↓2.0	AS	(-)	chr17:57,244,466-57,257,536
HAfT20	HAfT20	(+)	chr18:41,727,423-41,736,236	Sema6a		AS	(-)	chr18:41,543,169-41,666,620
				Commd10		S	(+)	chr18:41,226,869-41,362,841
HAfT21	HAfT21_VariantX1	(+)	chr20:7,335,830-7,336,143	Srsf3		S	(+)	chr20:7,316,653-7,326,585
				Cdkn1a	↑3.5	S	(+)	chr20:7,376,325-7,386,778
HAfT22	HAfT22_VariantX1	(+)	chr7:98309974-98392411	A1bg	↑10.5	AS	(-)	chr7:97,799,119-97,802,842
				Myc		S	(+)	chr7:98,953,142-98,958,060
HAfT23	HAfT23_VariantX1	(-)	chr7:57334024-57335493	mdm2	↑2.8	S	(-)	chr7:56,996,694-57,020,926
				Rap1b		S	(-)	chr7:57,132,750-57,139,811
HAfT24	HAfT24	(+)	chr10:72,919,208-72,919,706	Lhx1		AS	(-)	chr10:72,800,497-72,805,799
				Mrm1		AS	(-)	chr10:73,093,729-73,100,016
HAfT25	HAfT25_Pvt1_VariantX2	(+)	chr7:99,380,934-99,423,673	Myc		S	(+)	chr7:98,953,142-98,958,060
				A1bg	↑10.5	AS	(-)	chr7:97,799,119-97,802,842
