# Supplementary material for: HAfTs are novel lncRNA transcripts from aflatoxin exposure
Source: PLoS One. 2018 Jan 19;13(1):e0190992. doi: 10.1371/journal.pone.0190992 (PMC5774710; doi:10.1371/journal.pone.0190992)
Supplement: S6 Table — (XLSX) [file pone.0190992.s009.xlsx]

## Sheet: README
Table S6. Conserved motifs in HAfTs.
The NCBI program, Conserved Domains Database (CDD) at https://www.ncbi.nlm.nih.gov/Structure/cdd/wrpsb.cgi was searched for each HAfT transcript. Motifs that generally correspond to polypeptide functions and search results for HAfTs are summarized in Table S7.

## Sheet: S6 Table HAfT Conserved Domains
HAfT#	Conserved Domain Database
HAfT1_809nt	None
LOC103691380	None
HAfT2_209nt	None
LOC102549099_506nt	None
HAfT3_764nt	None
LOC103690347_973nt	None
HAfT4_659nt	None
LOC102549932_VariantX1	None
HAfT5_502nt	Oxidored_q1 Superfamily
LOC103693988_2269	None
HAfT6_VariantX1_1720nt	None
HAfT6_VariantX2_1640nt	None
HAfT7_VariantX1_383nt	None
HAfT7_VariantX2_656nt	None
HAfT7_VariantX3_749nt	None
HAfT8_VariantX1_1587nt	None
HAfT8_VariantX2_1501nt	None
HAfT8_VariantX3_663nt	Mt_ATP-Synth; Mt_ATP-Synth_A Superfamily; DUF3796; ELO Superfamily; DUF1754
LOC102554927_1083nt	None
LOC103694063_4749nt	None
HAfT9_495nt	PoxF11
LOC103694221	EXS Family
HAFT10_VariantX1_375nt	RGM_C
HAFT10_VariantX2_342nt	None
LOC102554057_VariantX6_3666nt	None
HAFT11
LOC102547196_1425nt	None
HAFT12
LOC102555623_VariantX2_4882nt	RPA_2baaRSs_OBF_like Superfamily
HAFT13
LOC102548205_2545nt	None
HAFT14
LOC100910558_Variant1_1713nt
LOC100910558_Variant2_1399nt
LOC100910558_Variant3_1379nt
HAFT15*
LOC102552388_VariantX1_968nt	None
LOC102552388_VariantX2_794nt	None
HAFT16
LOC102553833_5941nt	None
HAFT17*	RRN3 Superfamily; CsoR-like_DUF156 Superfamily
HAFT18*	Papillomavirus E5; Acyltransferase_3 family
HAFT19
HAfT19_VariantX1_477nt	None
HAfT19_VariantX2_447nt	None
HAfT19_VariantX3_308nt	None
HAFT20_508nt	None
HAfT21_VariantX1_139nt	None
HAfT21_VariantX2_1053nt	None
HAfT22_VariantX1_760nt	None
HAfT22_VariantX1_563nt	None
HAFT23_VariantX1_878nt	None
HAfT23_VariantX2_1053ntnt	None
HAFT24_499nt	None
HAFT25_Pvt_VariantX2	None
Cyp2c24	P450 Superfamily
Rps27l	Ribosomal protein S27; Provisional
Sequences were searched on default setting of the NCBI Conserved Domain Database (CDD) at https://www.ncbi.nlm.nih.gov/Structure/cdd/wrpsb.cgi
Conserved domains found in each sequence are shown in column 2.
