# Supplementary material for: HAfTs are novel lncRNA transcripts from aflatoxin exposure
Source: PLoS One. 2018 Jan 19;13(1):e0190992. doi: 10.1371/journal.pone.0190992 (PMC5774710; doi:10.1371/journal.pone.0190992)
Supplement: S7 Table — (XLSX) [file pone.0190992.s010.xlsx]

## Sheet: HAfTs Repeatmasker
query	SW	perc	perc	perc	position	position	query		matching	repeat	position	position	repeat
sequence	score	div.	del.	ins.	begin	end	(left)		repeat	class/family	begin	end	(left)	ID
HAfT1_809nt	549	28.5	7.9	0	59	223	-586	+	ID_B1	SINE/B4	4	181	-43	1
HAfT1_809nt	279	20	1.5	0	337	401	-408	+	MTD	LTR/ERVL-MaLR	279	344	-75	2
HAfT1_809nt	15	7.8	3.7	0	622	648	-161	+	(AGGA)n	Simple_repeat	1	28	0	3
HAfT1_LOC103691380_1354nt	549	28.5	7.9	0	59	223	-1131	+	ID_B1	SINE/B4	4	181	-43	1
HAfT1_LOC103691380_1354nt	279	20	1.5	0	337	401	-953	+	MTD	LTR/ERVL-MaLR	279	344	-75	2
HAfT1_LOC103691380_1354nt	15	7.8	3.7	0	622	648	-706	+	(AGGA)n	Simple_repeat	1	28	0	3
HAfT1_LOC103691380_1354nt	286	26.6	6.3	1	1242	1336	-18	+	B4	SINE/B4	2	101	-191	4
HAfT1_Cufflinks_00006229_2440nt	565	27.5	7.6	0.5	68	260	-1980	+	ID_B1 S	INE/B4	4	200	-92	1
HAfT1_Cufflinks_00006229_2440nt	292	20	1.5	0	346	410	-1830	+	MTD	LTR/ERVL-MaLR	279	344	-75	2
HAfT1_Cufflinks_00006229_2440nt	15	7.8	3.7	0	631	657	-1583	+	(AGGA)n	Simple_repeat	1	28	0	3
HAfT1_Cufflinks_00006229_2440nt	570	28.3	6.3	4.9	1252	1346	-894	+	B4	SINE/B4	2	101	-191	4
HAfT1_Cufflinks_00006229_2440nt	2185	10.8	0.9	0.3	1347	1670	-570	+	ORR1A3	LTR/ERVL-MaLR	1	326	0	5
HAfT1_Cufflinks_00006229_2440nt	570	28.3	6.3	4.9	1671	1785	-455	+	B4	SINE/B4	102	216	-76	4
HAfT1_Cufflinks_00006229_2440nt	29	3.2	0	0	1786	1817	-423	+	(AAC)n	Simple_repeat	1	32	0	6
HAfT1_Cufflinks_00006229_2440nt	570	30.1	5.8	10.1	1818	1904	-336	+	B4	SINE/B4	217	286	-6	4
HAfT1_Cufflinks_00006229_2440nt	306	12.9	0	1.4	1906	1976	-264	C	RLTR32_Rn	LTR/ERVK	-168	502	433	7
HAfT1_Cufflinks_00006229_2440nt	144	16.4	0.8	0.4	1981	2240	0	+	(CA)n	Simple_repeat	1	261	0	8
HAfT2_209nt	775	7.5	0	0	1	106	-103	C	B2_Rat3	SINE/B2	-81	107	2	1
HAfT2_Cufflinks_00021611_1424nt	268	0	0	0	346	380	-1044	C	ID_Rn2	SINE/ID	-25	71	37	1
HAfT2_Cufflinks_00021611_1424nt	1491	6.4	0	0.5	492	679	-745	+	B2_Rat3	SINE/B2	2	188	0	2
HAfT2_Cufflinks_00021611_1424nt	592	25.8	8.8	0.6	759	918	-506	+	B3A	SINE/B2	11	183	-15	3
HAfT2_Cufflinks_00021611_1424nt	1292	12.7	5.1	2.1	1148	1424	0	+	RLTR43_Rat	LTR/ERVK	1	311	-51	4
HAfT2_LOC102549099_506nt	268	0	0	0	314	348	-158	C	ID_Rn2	SINE/ID	-25	71	37	1
HAfT2_LOC102549099_506nt	354	6.4	0	0	460	506	0	+	B2_Rat3	SINE/B2	2	48	-140	2
HAfT3_764nt	15	19.9	0	0	269	303	-461	+	G-rich	Low_complexity	1	35	0	1
HAfT3_LOC103690347_973nt	15	19.9	0	0	364	398	-515	+	G-rich	Low_complexity	1	35	0	1
HAfT3_Cufflinks_00005778_832nt	15	19.9	0	0	292	326	-506	+	G-rich	Low_complexity	1	35	0	1
HAfT4_659nt	1063	10.4	0.6	0	6	169	-490	+	ORR1A3-int	LTR/ERVL-MaLR	144	308	-1655	1
HAfT4_LOC102549932_Variant_X1_877nt	1267	9.2	1.5	0.5	1	197	-680	+	ORR1A3-int	LTR/ERVL-MaLR	110	308	-1655	1
HAfT4_LOC102549932_Variant_X1_877nt	19	0	0	0	546	566	-311	+	(T)n	Simple_repeat	1	21	0	2
HAFT4_Cufflinks_00014924_1326nt	1071	8	1.8	0.6	1	163	-1163	+	ORR1A3-int	LTR/ERVL-MaLR	144	308	-1655	1
HAFT4_Cufflinks_00014924_1326nt	19	0	0	0	512	532	-794	+	(T)n	Simple_repeat	1	21	0	2
HAFT4_Cufflinks_00014924_1326nt	41	4.4	0	0	870	916	-410	+	(TGTCTGTG)n	Simple_repeat	1	47	0	3
HAFT4_Cufflinks_00014924_1326nt	328	25	5.1	5.1	919	1036	-290	C	PB1D9	SINE/Alu	-1	119	2	4
HAfT5_502nt	336	30	3.5	1.1	81	252	-250	+	L1M	LINE/L1	5254	5429	-695	1
HAfT5_502nt	19	0	0	0	408	428	-74	+	(A)n	Simple_repeat	1	21	0	2
HAfT_5_Cufflinks_00024199_2117nt	17	7.9	4.3	6.7	1390	1435	-682	+	(ATATTTA)n	Simple_repeat	1	45	0	1
HAfT_5_Cufflinks_00024199_2117nt	13	11.1	3.2	3.2	1576	1606	-511	+	(AATG)n	Simple_repeat	1	31	0	2
HAfT_5_Cufflinks_00024199_2117nt	330	32.3	2.9	0.6	1804	1974	-143	+	L1ME4b	LINE/L1	5255	5429	-716	3
HAfT5_LOC103693988_2269nt	17	7.9	4.3	6.7	1522	1567	-702	+	(ATATTTA)n	Simple_repeat	1	45	0	1
HAfT5_LOC103693988_2269nt	13	11.1	3.2	3.2	1708	1738	-531	+	(AATG)n	Simple_repeat	1	31	0	2
HAfT5_LOC103693988_2269nt	330	32.3	2.9	0.6	1936	2106	-163	+	L1ME4b	LINE/L1	5255	5429	-716	3
HAfT6_VariantX1_1720nt	12	25.9	0	2.4	886	928	-792	+	(GTGGTT)n	Simple_repeat	1	42	0	1
HAfT6_VariantX1_1720nt	37	0	0	0	1603	1634	-86	+	(CA)n	Simple_repeat	1	32	0	2
HAfT6_VariantX2_1640nt	12	25.9	0	2.4	806	848	-792	+	(GTGGTT)n	Simple_repeat	1	42	0	1
HAfT6_VariantX2_1640nt	37	0	0	0	1523	1554	-86	+	(CA)n	Simple_repeat	1	32	0	2
	No repetitive sequences were detected in >HAfT6_LOC102552829_484nt_VariantX1
HAfT6_LOC102552829_1507nt_VariantX2	12	25.9	0	2.4	770	812	-695	+	(GTGGTT)n	Simple_repeat	1	42	0	1
	No repetitive sequences were detected in >HAfT6_Cufflinks_00024116_528nt
HAfT6_Cufflinks_00024274_5559nt	12	25.9	0	2.4	914	956	-4603	+	(GTGGTT)n	Simple_repeat	1	42	0	1
HAfT6_Cufflinks_00024274_5559nt	116	6.3	6.8	0.5	1648	1853	-3706	+	(TG)n	Simple_repeat	1	219	0	2
HAfT6_Cufflinks_00024274_5559nt	942	26.1	7.6	6.2	2253	2704	-2855	C	RMER13A	LTR/ERVK	-410	498	1	3
HAfT6_Cufflinks_00024274_5559nt	56	0	0	0	2753	2800	-2759	+	(TC)n	Simple_repeat	1	48	0	4
HAfT6_Cufflinks_00024274_5559nt	47	7.2	0	0	3398	3457	-2102	+	(AAT)n	Simple_repeat	1	60	0	5
HAfT6_Cufflinks_00024274_5559nt	524	28.9	11.6	7.3	3542	3765	-1794	+	B4A	SINE/B4	1	233	-59	6
HAfT6_Cufflinks_00024274_5559nt	390	36.9	0.7	5.5	3770	3921	-1638	+	RSINE1	SINE/B4	21	165	0	7
HAfT6_Cufflinks_00024274_5559nt	239	27	3.2	0	3936	3998	-1561	+	B4A	SINE/B4	217	281	-11	6
HAfT6_Cufflinks_00024274_5559nt	592	17.5	1.9	0.9	4020	4123	-1436	C	B1_Rn	SINE/Alu	-43	105	1	8
HAfT6_Cufflinks_00024274_5559nt	451	31.2	2.2	13.4	4283	4415	-1144	+	B4	SINE/B4	1	211	-81	9
HAfT6_Cufflinks_00024274_5559nt	731	9.5	11.7	1.4	4416	4543	-1016	+	B1_Rn	SINE/Alu	8	148	0	10
HAfT6_Cufflinks_00024274_5559nt	451	31.2	2.2	13.4	4544	4566	-993	+	B4	SINE/B4	212	250	-42	9
HAfT6_Cufflinks_00024274_5559nt	219	28.3	0	0	4550	4595	-964	+	B4A	SINE/B4	85	130	-162	11 *
HAfT6_Cufflinks_00024274_5559nt	421	25.6	0	1.2	4599	4681	-878	+	B3A	SINE/B2	37	118	-80	12
HAfT6_Cufflinks_00024274_5559nt	34	0	0	0	4707	4735	-824	+	(AC)n	Simple_repeat	1	29	0	13
HAfT6_Cufflinks_00024274_5559nt	293	29.3	0	0	4754	4828	-731	+	B4A	SINE/B4	218	292	0	11
HAfT6_Cufflinks_00024274_5559nt	51	0	1.9	1.9	5164	5215	-344	+	(CA)n	Simple_repeat	1	52	0	14
HAfT7_VariantX1_383nt	1239	12.1	2.8	0.9	167	383	0	C	RLTR12E	LTR/ERVK	-362	223	3	1
	No repetitive sequences were detected in _HAfT7_Tr#11_VariantX2_656nt_fragment
HAfT7_VariantX3_749nt	1273	11.9	2.7	0.9	529	749	0	C	RLTR12E	LTR/ERVK	-358	227	3	1
HAfT7_LOC102555869_VariantX1_1695nt	1246	12	2.8	0.9	739	956	-739	C	RLTR12E	LTR/ERVK	-362	223	2	1
HAfT7_LOC102555869_VariantX2_1617nt	868	30.1	7.3	0.3	1303	1605	-12	+	MER44C	DNA/TcMar-Tigger	2	325	-408	1
HAfT7_Cufflinks_00037591_4007nt	873	28.2	9.3	0.2	1120	1471	-2536	+	MER44C	DNA/TcMar-Tigger	2	387	-163	1
HAfT7_Cufflinks_00037591_4007nt	26	6.1	0	0	1479	1494	-2513	+	(AT)n	Simple_repeat	1	16	0	2
HAfT7_Cufflinks_00037591_4007nt	34	0	0	0	1495	1523	-2484	+	(AC)n	Simple_repeat	1	29	0	3
HAfT7_Cufflinks_00037591_4007nt	26	6.1	0	0	1524	1542	-2465	+	(AT)n	Simple_repeat	1	19	0	4
HAfT8_VariantX1_1587nt	16	9.8	0	0	1039	1060	-527	+	(A)n	Simple_repeat	1	22	0	1
HAfT8_VariantX1_1587nt	306	30.9	1.9	12.8	1432	1587	0	C	LTR/ERVL-MaLR		-34	345	205	2
HAfT8_VariantX2_1501nt	16	9.8	0	0	953	974	-527	+	(A)n	Simple_repeat	1	22	0	1
HAfT8_VariantX2_1501nt	306	30.9	1.9	12.8	1346	1501	0	C	MTEa	LTR/ERVL-MaLR	-34	345	205	2
HAfT8_VariantX3_663nt	44	2.3	0	0	522	566	-97	+	(T)n	Simple_repeat	1	45	0	1
HAfT8_LOC102554927_1083nt	217	26.7	0	1.7	107	167	-916	C	MIR1_Amn	SINE/MIR	-1	229	170	1
HAfT8_LOC102554927_1083nt	504	32.2	8.5	1.4	620	1043	-40	C	L1ME4b	LINE/L1	-437	5708	5254	2
HAfT8_LOC103694063_4749nt	37	0	0	0	1	32	-4717	+	(AC)n	Simple_repeat	1	32	0	1
HAfT8_LOC103694063_4749nt	309	29	5.8	2.4	697	816	-3933	+	MIR3	SINE/MIR	24	147	-61	2
HAfT8_LOC103694063_4749nt	545	29.4	10.5	8.2	846	1179	-3570	C	MLT1A	LTR/ERVL-MaLR	0	374	34	3
HAfT8_LOC103694063_4749nt	16	9.8	0	0	1847	1868	-2881	+	(A)n	Simple_repeat	1	22	0	4
HAfT8_LOC103694063_4749nt	549	33.2	4.3	10.1	2206	2580	-2169	C	ORR1E	LTR/ERVL-MaLR	-2	357	3	5
HAfT8_LOC103694063_4749nt	312	16.9	10.6	1.4	3626	3691	-1058	+	MIRb	SINE/MIR	123	194	-74	6
HAfT8_LOC103694063_4749nt	15	8.2	0	3.7	3987	4014	-735	+	(GCT)n	Simple_repeat	1	27	0	7
HAfT8_Cufflinks_00026037_1707nt	939	25	7	4.1	804	1158	-542	+	MLT1A0	LTR/ERVL-MaLR	1	365	0	1
HAfT8_Cufflinks_00026037_1707nt	311	37.3	2.9	0.7	1432	1626	-74	C	MIRb	SINE/MIR	-36	232	33	2
HAfT8_Cufflinks_00025137_8415nt	226	27.6	4	0	1286	1361	-7054	C	RNLTR2d	LTR/ERVK	-34	490	412	1
HAfT8_Cufflinks_00025137_8415nt	236	11.3	0	3.2	1723	1786	-6629	C	RLTR20A4	LTR/ERVK	-90	495	434	2
HAfT8_Cufflinks_00025137_8415nt	300	29	5.8	2.4	2437	2556	-5859	+	MIR3	SINE/MIR	24	147	-61	3
HAfT8_Cufflinks_00025137_8415nt	533	29.4	10.5	8.2	2586	2919	-5496	C	MLT1A	LTR/ERVL-MaLR	0	374	34	4
HAfT8_Cufflinks_00025137_8415nt	16	9.8	0	0	3587	3608	-4807	+	(A)n	Simple_repeat	1	22	0	5
HAfT8_Cufflinks_00025137_8415nt	534	33.2	4.3	10.1	3946	4320	-4095	C	ORR1E	LTR/ERVL-MaLR	-2	357	3	6
HAfT8_Cufflinks_00025137_8415nt	314	16.9	10.6	1.4	5366	5431	-2984	+	MIRb	SINE/MIR	123	194	-74	7
HAfT8_Cufflinks_00025137_8415nt	15	8.2	0	3.7	5727	5754	-2661	+	(GCT)n	Simple_repeat	1	27	0	8
HAfT8_Cufflinks_00025137_8415nt	16	21.4	0	4.4	6045	6091	-2324	+	(CCT)n	Simple_repeat	1	45	0	9
HAfT8_Cufflinks_00025137_8415nt	70	4.1	0	0	6416	6491	-1924	+	(TCTA)n	Simple_repeat	1	76	0	10
HAfT8_Cufflinks_00025137_8415nt	473	27.4	3.2	0	7591	7714	-701	C	UCON35	DNA	-18	130	3	11
HAfT8_Cufflinks_00025137_8415nt	14	4	7.7	0	7945	7970	-445	+	(TTTC)n	Simple_repeat	1	28	0	12
HAfT8_Cufflinks_00025137_8415nt	601	20.2	15.7	4.3	8246	8411	-4	+	ID_B1	SINE/B4	12	195	-29	13
HAfT9_495nt	724	6.2	2.6	0.9	161	273	-222	+	BC1_Rn	scRNA	2	116	-36	1
HAfT9_Cufflinks_00027620_1621nt	736	5	0	0	1292	1392	-229	+	BC1_Rn	scRNA	2	102	-50	1
HAfT9_LOC103694221_5009nt	233	25.4	8.4	0	2304	2374	-2635	C	MER5A	DNA/hAT-Charlie	-103	86	10	1
HAfT9_LOC103694221_5009nt	15	21.3	0	7.7	2642	2697	-2312	+	(TTGT)n	Simple_repeat	1	52	0	2
HAfT9_LOC103694221_5009nt	736	5	0	0	4016	4116	-893	+	BC1_Rn	scRNA	2	102	-50	3
HAfT9_LOC103694221_5009nt	12	19.4	0	5.4	4433	4471	-538	+	(TCATAA)n	Simple_repeat	1	37	0	4
HAfT9_LOC103694221_5009nt	16	0	0	0	4993	5009	0	+	(A)n	Simple_repeat	1	17	0	5
	No repetitive sequences were detected in >HafT10_Tr#17_VariantX1_375nt
	No repetitive sequences were detected in >HafT10_Tr#17_VariantX2_342nt
HAfT10_LOC102554057_VariantX6_3666nt	185	25.8	9.7	0	279	340	-3326	C	MER5A	DNA/hAT-Charlie	-119	70	3	1
HAfT10_LOC102554057_VariantX6_3666nt	213	32.8	1.5	0	901	967	-2699	C	MIR	SINE/MIR	-2	260	193	2
HAfT10_LOC102554057_VariantX6_3666nt	316	21.9	5.5	0	1635	1707	-1959	+	B4A	SINE/B4	18	94	-198	3
HAfT10_LOC102554057_VariantX6_3666nt	707	24.1	3.1	0.6	1710	1868	-1798	+	RSINE1	SINE/B4	3	165	0	4
HAfT10_LOC102554057_VariantX6_3666nt	12	18.4	2.4	5	1871	1911	-1755	+	(GAAT)n	Simple_repeat	1	40	0	5
HAfT10_LOC102554057_VariantX6_3666nt	279	26.2	0.9	16.8	1917	2026	-1640	+	ID_B1	SINE/B4	79	173	-51	6
HAfT10_LOC102554057_VariantX6_3666nt	297	26.3	5.8	5	2071	2190	-1476	C	RLTR20A4	LTR/ERVK	-81	504	384	7
HAfT11_Cufflinks_00029308_1820nt	756	19	1.2	6	10	265	-1555	+	RLTR31_Rn1	LTR/ERVK	379	618	-62	1
HAfT11_Cufflinks_00029308_1820nt	737	14.7	9.6	0	1620	1816	-4	+	RMER17A_Rn-LTR	LTR/ERVK	1	216	-117	2
HAfT11_LOC102547196_1425nt	762	8.9	0	0	1	112	-1313	+	RLTR43B	LTR/ERVK	264	375	0	1
HAfT11_LOC102547196_1425nt	307	8.3	0.6	0	113	155	-1270	C	B2_Rat2	SINE/B2	-148	50	6	2
	There were no repetitive sequences detected in >HafT12_Cufflinks_00032865_1175nt
	There were no repetitive sequences detected in >HafT12_Cufflinks_00033179_2265nt
HAfT12_LOC102555623_VariantX2_4882nt	257	24.6	5	12.7	267	396	-4486	C	MIRb	SINE/MIR	-70	198	72	1
HAfT12_LOC102555623_VariantX2_4882nt	20	3.3	0	6.1	1236	1270	-3612	+	(AAAAAT)n	Simple_repeat	1	33	0	2
HAfT12_LOC102555623_VariantX2_4882nt	27	0	0	0	1503	1528	-3354	+	(TGTTT)n	Simple_repeat	1	26	0	3
HafT13_Cufflinks_00035253_1571nt	2564	17.2	11.4	0.8	918	1351	-220	+	MT2A	LTR/ERVL	2	479	-54	1
HafT13_Cufflinks_00035253_1571nt	49	0	0	0	1352	1393	-178	+	(GT)n	Simple_repeat	1	42	0	2
HafT13_Cufflinks_00035253_1571nt	2564	17.2	11.4	0.8	1394	1439	-132	+	MT2A	LTR/ERVL	480	532	-1	1
HAfT13_LOC102548205_2545nt	266	28.9	13	0.8	1544	1651	-894	+	ORR1F	LTR/ERVL-MaLR	268	388	-3	1
HAfT13_LOC102548205_2545nt	2577	17.2	11.4	0.8	1803	2236	-309	+	MT2A	LTR/ERVL	2	479	-54	2
HAfT13_LOC102548205_2545nt	49	0	0	0	2237	2278	-267	+	(GT)n	Simple_repeat	1	42	0	3
HAfT13_LOC102548205_2545nt	2577	17.2	11.4	0.8	2279	2324	-221	+	MT2A	LTR/ERVL	480	532	-1	2
HafT14_Cufflinks_00047409_1350nt	375	22.5	0	1.2	814	894	-456	+	ID4_	SINE/ID	3	82	-1	1
HafT14_Cufflinks_00047409_1350nt	320	29	10.2	0	916	1091	-259	+	L1MB8	LINE/L1	5698	5891	-287	2
HafT14_Cufflinks_00047409_1350nt	339	23.5	2.5	2.5	1230	1347	-3	+	L1MB8	LINE/L1	6052	6169	-9	2
HafT14_LOC100910558_Variant3_1379nt	375	22.5	0	1.2	820	900	-479	+	ID4_	SINE/ID	3	82	-1	1
HafT14_LOC100910558_Variant3_1379nt	320	29	10.2	0	922	1097	-282	+	L1MB8	LINE/L1	5698	5891	-287	2
HafT14_LOC100910558_Variant3_1379nt	339	23.6	2.6	2.7	1236	1369	-10	+	L1MB8	LINE/L1	6052	6184	0	2
HAfT14_LOC100910558_Variant1_1713nt	375	22.5	0	1.2	1154	1234	-479	+	ID4_	SINE/ID	3	82	-1	1
HAfT14_LOC100910558_Variant1_1713nt	320	29	10.2	0	1256	1431	-282	+	L1MB8	LINE/L1	5698	5891	-287	2
HAfT14_LOC100910558_Variant1_1713nt	339	23.6	2.6	2.7	1570	1703	-10	+	L1MB8	LINE/L1	6052	6184	0	2
HAfT14_LOC100910558_Variant2_1399nt	375	22.5	0	1.2	840	920	-479	+	ID4_	SINE/ID	3	82	-1	1
HAfT14_LOC100910558_Variant2_1399nt	320	29	10.2	0	942	1117	-282	+	L1MB8	LINE/L1	5698	5891	-287	2
HAfT14_LOC100910558_Variant2_1399nt	339	23.6	2.6	2.7	1256	1389	-10	+	L1MB8	LINE/L1	6052	6184	0	2
HafT15_Cufflinks_00048965_3008nt	236	30.2	0	0	1	53	-2955	+	B3	SINE/B2	54	106	-110	1
HafT15_Cufflinks_00048965_3008nt	240	25.8	3.2	0	52	113	-2895	+	B1F	SINE/Alu	81	144	-5	2
HafT15_Cufflinks_00048965_3008nt	20	11.5	2.6	0	204	241	-2767	+	(GTTT)n	Simple_repeat	1	39	0	3
HafT15_Cufflinks_00048965_3008nt	226	21.6	10.6	9.7	242	364	-2644	+	L1M3	LINE/L1	5346	5469	-711	4
HafT15_Cufflinks_00048965_3008nt	579	21.1	4.8	0	636	782	-2226	C	Lx8	LINE/L1	-369	7104	6951	5
HafT15_Cufflinks_00048965_3008nt	402	28.5	8.5	10.1	841	1051	-1957	+	B4	SINE/B4	84	291	-1	6
HafT15_Cufflinks_00048965_3008nt	295	20.9	3.6	8.8	1010	1093	-1915	C	RLTR20A4	LTR/ERVK	-70	515	436	7
HafT15_Cufflinks_00048965_3008nt	797	3.1	0	0	2259	2354	-654	+	ID_Rn1	SINE/ID	1	96	0	8
HafT15_Cufflinks_00048965_3008nt	24	3.6	0	0	2355	2383	-625	+	(A)n	Simple_repeat	1	29	0	9
HafT15_Cufflinks_00048965_3008nt	12	0	9.1	0	2742	2763	-245	+	(TGTC)n	Simple_repeat	1	24	0	10
HafT15_LOC102552388_VariantX1_968nt	20	11.5	2.6	0	119	156	-812	+	(GTTT)n	Simple_repeat	1	39	0	1
HafT15_LOC102552388_VariantX1_968nt	238	20.1	18.1	7	157	311	-657	+	L1M3	LINE/L1	5346	5516	-662	2
HafT15_LOC102552388_VariantX1_968nt	582	21.1	4.8	0	551	697	-271	C	Lx8	LINE/L1	-369	7104	6951	3
HafT15_LOC102552388_VariantX1_968nt	389	28.5	8.5	10.1	756	966	-2	+	B4	SINE/B4	84	291	-1	4
HAfT15_LOC102552388_VariantX2_794nt	582	21.1	4.8	0	339	485	-309	C	Lx8	LINE/L1	-369	7104	6951	1
HAfT15_LOC102552388_VariantX2_794nt	389	28.5	8.5	10.1	544	754	-40	+	B4	SINE/B4	84	291	-1	2
HAfT15_LOC102552388_VariantX2_794nt	255	23.3	1.4	0	718	790	-4	C	RLTR32_Rn	LTR/ERVK	-165	505	432	3
>HAfT16_Cufflinks_00055698_7580nt	14	26.8	3.7	0	1912	1965	-5615	+	A-rich	Low_complexity	1	56	0	1
>HAfT16_Cufflinks_00055698_7580nt	357	3.9	3.5	0	2961	3389	-4191	+	(GATA)n	Simple_repeat	1	444	0	2
>HAfT16_Cufflinks_00055698_7580nt	53	0	0	0	3751	3795	-3785	+	(TG)n	Simple_repeat	1	45	0	3
>HAfT16_Cufflinks_00055698_7580nt	1174	16.3	9.3	0	3809	4023	-3557	C	RMER15	LTR/ERVL	-32	543	309	4
>HAfT16_Cufflinks_00055698_7580nt	348	16.1	3.2	1.6	4020	4082	-3498	C	RMER15	LTR/ERVL	-511	64	1	4 *
>HAfT16_Cufflinks_00055698_7580nt	1039	29.8	5.2	8.7	4097	4478	-3102	C	MTEa	LTR/ERVL-MaLR	0	379	10	5
>HAfT16_Cufflinks_00055698_7580nt	470	32.2	13	6.7	5358	5696	-1884	+	ORR1E	LTR/ERVL-MaLR	1	359	0	6
>HAfT16_Cufflinks_00055698_7580nt	18	6.1	2.6	5.4	6669	6706	-874	+	(AAAAG)n	Simple_repeat	1	37	0	7
>HAfT16_Cufflinks_00055698_7580nt	739	21.3	10.5	7.4	7200	7580	0	C	RLTR42-int	LTR/ERVK	-3227	2295	1904	8
HAfT16_Cufflinks_57006_3621nt	290	23.6	0	2.9	1024	1039	-2582	+	Lx5b	LINE/L1	6480	6495	-548	1
HAfT16_Cufflinks_57006_3621nt	63	0	0	0	1040	1095	-2526	+	(CAC)n	Simple_repeat	1	56	0	2
HAfT16_Cufflinks_57006_3621nt	290	23.3	0	4.1	1096	1174	-2447	+	Lx5b	LINE/L1	6496	6547	-496	1
HAfT16_Cufflinks_57006_3621nt	269	29.4	3.9	12.7	1316	1494	-2127	C	RMER20B	LTR/ERVK	-144	483	319	3
HAfT16_Cufflinks_57006_3621nt	1922	22.2	4.3	2.2	1783	2220	-1401	+	Lx5c	LINE/L1	6681	7127	-7	4
HAfT16_Cufflinks_57006_3621nt	11	18.5	10.2	0	3060	3108	-513	+	(TTGTTATT)n	Simple_repeat	1	54	0	5
HAfT16_LOC102553833_5941nt	185	35.2	2.3	8.1	783	912	-5029	C	L2b	LINE/L2	-212	3163	3041	1
HAfT16_LOC102553833_5941nt	256	29.9	1.3	2.6	1362	1440	-4501	C	MIRc	SINE/MIR	-146	122	45	2
HAfT16_LOC102553833_5941nt	14	26.8	3.7	0	4869	4922	-1019	+	A-rich	Low_complexity	1	56	0	3
HAfT16_LOC102553833_5941nt	14	9.1	0	0	5918	5941	0	+	(GATA)n	Simple_repeat	1	24	0	4
HAfT17_Cufflinks_00006612_258nt	439	21.8	8.7	0.2	177	283	0	+	ORR1D1	LTR/ERVL-MaLR	189	308	-86	1
HAfT17_Cufflinks_00006612_258nt	466	20.6	8.8	0	155	256	-2	+	ORR1D1	LTR/ERVL-MaLR	189	299	-75	1
HAfT17_LOC108349448_VariantX1_283nt	439	21.8	8.7	0.2	177	283	0	+	ORR1D1	LTR/ERVL-MaLR	189	308	-86	1
HAfT17_LOC108349448_VariantX2_619nt	439	21.8	8.7	0.2	177	283	0	+	ORR1D1	LTR/ERVL-MaLR	189	308	-86	1
HAfT18_Cufflinks_00036996_5428nt	48	2.1	0	0	627	674	-4754	+	(TCTT)n	Simple_repeat	1	48	0	1
HAfT18_Cufflinks_00036996_5428nt	25	5.5	2.6	0	675	712	-4716	+	(CCTT)n	Simple_repeat	1	39	0	2
HAfT18_Cufflinks_00036996_5428nt	1009	14.9	0	0	713	860	-4568	C	B1_Rn	SINE/Alu	0	148	1	3
HAfT18_Cufflinks_00036996_5428nt	12	21.4	3.9	3.9	868	919	-4509	+	(TCCCTTT)n	Simple_repeat	1	52	0	4
HAfT18_Cufflinks_00036996_5428nt	31	9.6	0	0	991	1035	-4393	+	(TG)n	Simple_repeat	1	45	0	5
HAfT18_Cufflinks_00036996_5428nt	271	23.3	2.3	0	1036	1121	-4307	C	Lx10	LINE/L1	-1775	6596	6509	6
HAfT18_Cufflinks_00036996_5428nt	262	26.2	10.1	0.9	1415	1523	-3905	C	MIR	SINE/MIR	-87	181	57	7
HAfT18_Cufflinks_00036996_5428nt	195	23.9	20.8	2.2	1764	1840	-3588	+	MIR3	SINE/MIR	97	187	-21	8
HAfT18_Cufflinks_00036996_5428nt	44	0	0	0	2018	2055	-3373	+	(TG)n	Simple_repeat	1	38	0	9
HAfT18_Cufflinks_00036996_5428nt	17	0	0	0	2056	2074	-3354	+	(CG)n	Simple_repeat	1	19	0	10
HAfT18_Cufflinks_00036996_5428nt	291	20.2	16.5	4.5	2095	2204	-3224	C	MLT1G3	LTR/ERVL-MaLR	-13	582	440	11
HAfT18_Cufflinks_00036996_5428nt	841	30.9	2.6	2	2306	2648	-2780	+	L1MC	LINE/L1	5441	5785	-559	12
HAfT18_Cufflinks_00036996_5428nt	316	23.2	3	4.5	2668	2759	-2669	+	PB1D7	SINE/Alu	2	91	-58	13
HAfT18_Cufflinks_00036996_5428nt	211	26.3	1.8	0	2775	2831	-2597	+	ID2	SINE/ID	1	58	-25	14
HAfT18_Cufflinks_00036996_5428nt	306	25.4	0	0	3857	3927	-1501	+	ORR1C1	LTR/ERVL-MaLR	2	72	-306	15
HAfT18_Cufflinks_00036996_5428nt	1175	32.7	4.4	3	4274	4929	-499	+	L1MA4	LINE/L1	5255	5919	-381	16
HAfT18_Cufflinks_00036996_5428nt	56	0	0	2	4973	5024	-404	+	(GT)n	Simple_repeat	1	51	0	17
HAfT18_Cufflinks_00036996_5428nt	900	26.7	6.5	1.6	5098	5405	-23	+	Lx8	LINE/L1	7067	7389	-84	18
HAfT19_VariantX1_477nt	611	17.8	4.5	3	184	316	-161	+	ORR1D-int	LTR/ERVL-MaLR	857	991	-379	1
HAfT19_VariantX2_447nt	633	22	3.9	2.6	133	286	-161	+	ORR1D-int	LTR/ERVL-MaLR	836	991	-379	1
	No repetitive sequences were detected in > HAfT19_Tr#13_VariantX3_308nt_Consen
HAfT19_Cufflinks_00026127_939nt	611	17.8	4.5	3	171	303	-636	+	ORR1D-int	LTR/ERVL-MaLR	857	991	-379	1
HAfT20_508nt	427	30.3	9.7	6.7	1	504	-4	+	MLT1G3	LTR/ERVL-MaLR	51	491	-104	1
HAfT20_Cufflinks_00027672_737nt	420	30.5	7.6	7	11	494	-243	+	MLT1G3	LTR/ERVL-MaLR	51	491	-104	1
	No repetitive sequences were detected in >HafT21_Tr#19_VariantX1_139nt
	No repetitive sequences were detected in >HafT21_Tr#19_VarantX2_223nt
HafT21_Cufflinks_00025794_2443nt	600	23	1.4	2.8	1134	1276	-1167	+	B3	SINE/B2	3	143	-73	1
HafT21_Cufflinks_00025794_2443nt	235	12.8	4.8	12.1	1238	1299	-1144	C	MT2B2	LTR/ERVL	-341	243	186	2
HafT21_Cufflinks_00025794_2443nt	322	18.3	0.3	1.6	1249	1318	-1125	C	B1_Rn	SINE/Alu	-46	74	4	3
HafT21_Cufflinks_00025794_2443nt	461	30.3	7	0	1816	1957	-486	+	RSINE1	SINE/B4	2	153	-12	4
HafT21_Cufflinks_00025794_2443nt	56	0	0	0	1960	2007	-436	+	(CA)n	Simple_repeat	1	48	0	5
HafT21_Cufflinks_00025794_2443nt	511	26.4	8.9	1.3	2041	2186	-257	+	RSINE1	SINE/B4	2	158	-7	6
HAfT22_760nt_VariantX1	357	22.6	11.8	0	72	173	-587	C	MTEb	LTR/ERVL-MaLR	-3	376	263	1
HAfT22_760nt_VariantX1	13	20.8	3.1	8.1	379	443	-317	+	GA-rich	Low_complexity	1	62	0	2
HAfT22_563nt_VariantX2	13	20.8	3.1	8.1	182	246	-317	+	GA-rich	Low_complexity	1	62	0	1
HAfT22_Cufflinks_00053773_2795nt	24	17.8	3	3	1497	1508	-1287	+	(TGTTT)n	Simple_repeat	1	66	0	1
HAfT22_Cufflinks_00053773_2795nt	16	23.4	0	3.9	1509	1562	-1233	+	(TTTTGGT)n	Simple_repeat	1	52	0	2
HAfT22_Cufflinks_00053773_2795nt	1146	26.7	3.7	7.4	2127	2616	-179	+	Lx9	LINE/L1	7165	7637	-7	3
HAfT22_Cufflinks_00078728_4974nt	13	20.8	3.1	8.1	299	363	-4611	+	GA-rich	Low_complexity	1	62	0	1
HAfT22_Cufflinks_00078728_4974nt	24	17.8	3	3	1857	1868	-3106	+	(TGTTT)n	Simple_repeat	1	66	0	2
HAfT22_Cufflinks_00078728_4974nt	16	23.4	0	3.9	1869	1922	-3052	+	(TTTTGGT)n	Simple_repeat	1	52	0	3
HAfT22_Cufflinks_00078728_4974nt	1146	26.7	3.7	7.4	2487	2976	-1998	+	Lx9	LINE/L1	7165	7637	-7	4
HAfT22_Cufflinks_00078728_4974nt	231	37.5	1.2	2.5	3429	3510	-1464	C	RSINE1	SINE/B4	0	165	85	5
HAfT22_Cufflinks_00078728_4974nt	227	24	9.2	1.2	3656	3731	-1243	C	B2_Rat2	SINE/B2	-106	82	1	6
HAfT22_Cufflinks_00078728_4974nt	539	26	5.1	1.2	4540	4695	-279	+	MLT1A1	LTR/ERVL-MaLR	247	408	0	7
HAfT23_LOC108351462_2600nt	308	27	0	0	518	591	-2009	+	L1M3	LINE/L1	5636	5709	-462	1
HAfT23_LOC108351462_2600nt	422	15.3	11.5	2.1	595	681	-1919	+	RLTR23	LTR/ERV1	11	105	-325	2
HAfT23_LOC108351462_2600nt	1587	17.3	3.6	5.2	746	1074	-1526	+	RLTR23	LTR/ERV1	107	430	0	2
HAfT23_LOC108351462_2600nt	21	14.8	0	0	1825	1863	-737	+	(CTGCCA)n	Simple_repeat	1	39	0	3
HAfT23_LOC108351462_2600nt	23	18.1	0	0	2406	2452	-148	+	(CCACCG)n	Simple_repeat	1	47	0	4
HAfT23_Tr#24_873nt_VariantX1	21	14.8	0	0	94	132	-741	+	(CTGCCA)n	Simple_repeat	1	39	0	1
HAfT23_Tr#24_873nt_VariantX1	23	18.1	0	0	701	747	-126	+	(CCACCG)n	Simple_repeat	1	47	0	2
HAfT23_Tr#24_1053nt_VariantX2	21	14.8	0	0	298	336	-717	+	(CTGCCA)n	Simple_repeat	1	39	0	1
HAfT23_Tr#24_1053nt_VariantX2	23	18.1	0	0	881	927	-126	+	(CCACCG)n	Simple_repeat	1	47	0	2
HAFT23_Cufflinks_00053917_915nt	527	16.2	3.6	0.9	1	112	-803	+	RLTR23	LTR/ERV1	297	411	-19	1
HAFT23_Cufflinks_00053917_915nt	21	14.8	0	0	171	209	-706	+	(CTGCCA)n	Simple_repeat	1	39	0	2
HAFT23_Cufflinks_00053917_915nt	23	18.1	0	0	752	798	-117	+	(CCACCG)n	Simple_repeat	1	47	0	3
HAfT23_Cufflinks_00053916_3238nt	241	31.1	3.2	4.3	3	96	-3142	C	MLT1J	LTR/ERVL-MaLR	-194	318	226	1
HAfT23_Cufflinks_00053916_3238nt	411	20.7	18.3	2.5	160	263	-2975	C	B3A	SINE/B2	-78	120	1	2
HAfT23_Cufflinks_00053916_3238nt	187	31.3	3	9.8	388	518	-2720	+	AmnSINE1	SINE/5S-Deu-L2	96	218	-357	3
HAfT23_Cufflinks_00053916_3238nt	308	27	0	0	1190	1263	-1975	+	L1M3	LINE/L1	5636	5709	-462	4
HAfT23_Cufflinks_00053916_3238nt	422	15.3	11.5	2.1	1267	1353	-1885	+	RLTR23	LTR/ERV1	11	105	-325	5
HAfT23_Cufflinks_00053916_3238nt	1587	18	3.6	5.2	1418	1746	-1492	+	RLTR23	LTR/ERV1	107	430	0	5
HAfT23_Cufflinks_00053916_3238nt	21	14.8	0	0	2497	2535	-703	+	(CTGCCA)n	Simple_repeat	1	39	0	6
HAfT23_Cufflinks_00053916_3238nt	23	18.1	0	0	3078	3124	-114	+	(CCACCG)n	Simple_repeat	1	47	0	7
HAfT23_Cufflinks_00078399_8748nt	439	33	2.1	4.2	3	195	-8553	C	MTD	LTR/ERVL-MaLR	-230	189	1	1
HAfT23_Cufflinks_00078399_8748nt	280	30.5	2.5	9.8	196	281	-8467	+	B4A	SINE/B4	208	285	-7	2
HAfT23_Cufflinks_00078399_8748nt	17	25	2	0	449	497	-8251	+	(ATC)n	Simple_repeat	1	50	0	3
HAfT23_Cufflinks_00078399_8748nt	342	22.6	1.2	2.4	808	893	-7855	C	RLTR20B2	LTR/ERVK	-1	559	475	4 *
HAfT23_Cufflinks_00078399_8748nt	1538	12.6	5.5	1.7	883	1157	-7591	C	RLTR20B2	LTR/ERVK	-306	303	1	4
HAfT23_Cufflinks_00078399_8748nt	238	28.5	14.1	8.3	1358	1506	-7242	+	X12_DNA	DNA/TcMar-Tigger	16	172	-153	5
HAfT23_Cufflinks_00078399_8748nt	55	0	0	0	1598	1644	-7104	+	(CA)n	Simple_repeat	1	47	0	6
HAfT23_Cufflinks_00078399_8748nt	49	0	0	0	2111	2152	-6596	+	(AC)n	Simple_repeat	1	42	0	7
HAfT23_Cufflinks_00078399_8748nt	3126	6.1	2	0	2631	3023	-5725	+	MTB_Rn	LTR/ERVL-MaLR	1	401	-3	8
HAfT23_Cufflinks_00078399_8748nt	610	32.1	6.8	3	3123	3448	-5300	+	MLT1F1	LTR/ERVL-MaLR	197	564	-5	9
HAfT23_Cufflinks_00078399_8748nt	299	13.7	0	4.5	3482	3550	-5198	C	Lx9	LINE/L1	0	7644	7579	10
HAfT23_Cufflinks_00078399_8748nt	49	0	0	0	3573	3614	-5134	+	(TG)n	Simple_repeat	1	42	0	11
HAfT23_Cufflinks_00078399_8748nt	523	15.3	11.9	1.4	3628	3753	-4995	C	Lx9	LINE/L1	-172	7472	7334	10
HAfT23_Cufflinks_00078399_8748nt	227	29.2	6.2	0	3786	3850	-4898	C	Lx9	LINE/L1	-373	7271	7203	10
HAfT23_Cufflinks_00078399_8748nt	320	20.7	1	12.4	3851	3875	-4873	C	B4	SINE/B4	-203	89	1	12
HAfT23_Cufflinks_00078399_8748nt	541	6.8	0	0	3876	3949	-4799	C	ID_Rn1	SINE/ID	-22	74	1	13
HAfT23_Cufflinks_00078399_8748nt	704	19.9	10.3	0	3950	4095	-4653	C	Lx9	LINE/L1	-435	7209	7049	10
HAfT23_Cufflinks_00078399_8748nt	928	23.2	3.5	2	4141	4338	-4410	C	B3	SINE/B2	-15	201	1	14
HAfT23_Cufflinks_00078399_8748nt	2066	14	2.2	3.6	4424	4787	-3961	+	RLTR15	LTR/ERVK	1	359	0	15
HAfT23_Cufflinks_00078399_8748nt	18	25.7	0	2.1	4816	4880	-3868	+	(TA)n	Simple_repeat	1	63	0	16
HAfT23_Cufflinks_00078399_8748nt	1104	25.7	5.7	9.1	5064	5099	-3649	+	MTE2a	LTR/ERVL-MaLR	7	41	-338	17
HAfT23_Cufflinks_00078399_8748nt	1354	16	1.8	0	5100	5318	-3430	+	URR1B	DNA/hAT-Charlie	1	223	-2	18
HAfT23_Cufflinks_00078399_8748nt	1104	25.7	5.7	9.1	5319	5666	-3082	+	MTE2a	LTR/ERVL-MaLR	42	379	0	17
HAfT23_Cufflinks_00078399_8748nt	237	38	1.9	8.5	6003	6072	-2676	C	MLT1J	LTR/ERVL-MaLR	-130	480	414	19
HAfT23_Cufflinks_00078399_8748nt	838	1.1	0	0	6073	6164	-2584	C	ID_Rn1	SINE/ID	-3	93	2	20
HAfT23_Cufflinks_00078399_8748nt	240	33.4	2.8	5.7	6165	6306	-2442	C	MLT1J	LTR/ERVL-MaLR	-197	413	226	19
HAfT23_Cufflinks_00078399_8748nt	407	20.7	18.3	2.5	6341	6444	-2304	C	B3A	SINE/B2	-78	120	1	21
HAfT23_Cufflinks_00078399_8748nt	181	31.3	3	9.8	6569	6699	-2049	+	AmnSINE1	SINE/5S-Deu-L2	96	218	-357	22
HAfT23_Cufflinks_00078399_8748nt	322	27	0	0	7371	7444	-1304	+	L1M3	LINE/L1	5636	5709	-462	23
HAfT23_Cufflinks_00078399_8748nt	416	15.3	11.5	2.1	7448	7534	-1214	+	RLTR23	LTR/ERV1	11	105	-325	24
HAfT23_Cufflinks_00078399_8748nt	1454	17.8	3.9	5.6	7599	7908	-840	+	RLTR23	LTR/ERV1	107	411	-19	24
HAfT23_Cufflinks_00078399_8748nt	21	14.8	0	0	7967	8005	-743	+	(CTGCCA)n	Simple_repeat	1	39	0	25
HAfT23_Cufflinks_00078399_8748nt	23	18.1	0	0	8548	8594	-154	+	(CCACCG)n	Simple_repeat	1	47	0	26
	There were no repetitive sequences detected in >HAfT24_Transcript#29_499nt
HAfT24_Cufflinks_00007062_1742nt	648	18.8	0	0	298	409	-1333	C	B1_Rn	SINE/Alu	-32	116	5	1
HAfT24_Cufflinks_00007062_1742nt	14	8.3	3.9	0	993	1018	-724	+	(TTTC)n	Simple_repeat	1	27	0	2
HAfT25_Pvt-1_1501nt	315	29.5	2.1	0	1005	1099	-402	C	B4	SINE/B4	-85	207	111	1
HAfT25_Pvt-1_1501nt	357	29.6	10.8	2.9	1146	1340	-161	+	MLT1L	LTR/ERVL-MaLR	399	608	-2	2
HAfT25_Cufflinks_00054567_2279nt	315	29.5	2.1	0	389	483	-1796	C	B4	SINE/B4	-85	207	111	1
HAfT25_Cufflinks_00054567_2279nt	345	30.1	10.8	2.9	530	724	-1555	+	MLT1L	LTR/ERVL-MaLR	399	608	-2	2
HAfT25_Cufflinks_00054567_2279nt	183	28.1	0	0	915	971	-1308	+	MIR	SINE/MIR	183	239	-23	3
HAfT25_Cufflinks_00054567_2279nt	221	33.5	8.8	1.2	1754	1913	-366	+	L2a	LINE/L2	2730	2901	-518	4
HAfT25_Cufflinks_00054567_2279nt	253	33.6	9.1	3.2	1936	2144	-135	+	L2a	LINE/L2	2947	3167	-259	4
HAfT25_LOC100910797_3598nt_VariantX5	344	29.5	2.1	0	1643	1737	-1861	C	B4	SINE/B4	-85	207	111	1
HAfT25_LOC100910797_3598nt_VariantX5	421	29.9	10.1	5	1771	1978	-1620	+	MLT1L	LTR/ERVL-MaLR	391	608	-2	2
HAfT25_LOC100910797_3598nt_VariantX5	208	28.1	0	0	2169	2225	-1373	+	MIR	SINE/MIR	183	239	-23	3
HAfT25_LOC100910797_3598nt_VariantX5	280	30.7	10	2.3	3008	3167	-431	+	L2a	LINE/L2	2730	2901	-518	4
HAfT25_LOC100910797_3598nt_VariantX5	289	35.4	10	2.7	3190	3430	-168	+	L2a	LINE/L2	2947	3204	-222	4
	There were no repetitive sequences detected in >Cyp2c24_Cufflinks_00006202_425nt
Cyp2c24_1989nt	14	10	6.2	0	1948	1979	-10	+	A-rich	Low_complexity	1	34	0	1
Rps27l_698nt	There were no repetitive sequences detected in Rps27l

## Sheet: STRs Only
query	SW	perc	perc	perc	position	position	query		matching	repeat	position	position	repeat
sequence	score	div.	del.	ins.	begin	end	(left)		repeat	class/family	begin	end	(left)	ID
HAfT1_809nt	15	7.8	3.7	0	622	648	-161	+	(AGGA)n	Simple_repeat	1	28	0	3
HAfT1_LOC103691380_1354nt	15	7.8	3.7	0	622	648	-706	+	(AGGA)n	Simple_repeat	1	28	0	3
HAfT1_Cufflinks_00006229_2440nt	15	7.8	3.7	0	631	657	-1583	+	(AGGA)n	Simple_repeat	1	28	0	3
HAfT1_Cufflinks_00006229_2440nt	29	3.2	0	0	1786	1817	-423	+	(AAC)n	Simple_repeat	1	32	0	6
HAfT1_Cufflinks_00006229_2440nt	144	16.4	0.8	0.4	1981	2240	0	+	(CA)n	Simple_repeat	1	261	0	8
HAfT2_209nt
HAfT2_Cufflinks_00021611_1424nt
HAfT2_LOC102549099_506nt
HAfT3_764nt_ConsPCR_seq
HAfT3_LOC103690347_937nt
HAfT3_Cufflinks_00005778_832nt
HAfT4_LOC102549932_877nt_Variant_X1	19	0	0	0	546	566	-311	+	(T)n	Simple_repeat	1	21	0	2
HAFT4_Cufflinks_00014924_1326nt	19	0	0	0	512	532	-794	+	(T)n	Simple_repeat	1	21	0	2
HAFT4_Cufflinks_00014924_1326nt	41	4.4	0	0	870	916	-410	+	(TGTCTGTG)n	Simple_repeat	1	47	0	3
HAfT4_598nt
HAfT5_502nt_ConsensusSeq	19	0	0	0	408	428	-74	+	(A)n	Simple_repeat	1	21	0	2
HAfT_5_Cufflinks_00024199_2117nt	17	7.9	4.3	6.7	1390	1435	-682	+	(ATATTTA)n	Simple_repeat	1	45	0	1
HAfT_5_Cufflinks_00024199_2117nt	13	11.1	3.2	3.2	1576	1606	-511	+	(AATG)n	Simple_repeat	1	31	0	2
HAfT5_LOC103693988_2269nt	17	7.9	4.3	6.7	1522	1567	-702	+	(ATATTTA)n	Simple_repeat	1	45	0	1
HAfT5_LOC103693988_2269nt	13	11.1	3.2	3.2	1708	1738	-531	+	(AATG)n	Simple_repeat	1	31	0	2
HAfT6t_Variant_X1_1720nt	12	25.9	0	2.4	886	928	-792	+	(GTGGTT)n	Simple_repeat	1	42	0	1
HAfT6t_Variant_X1_1720nt	37	0	0	0	1603	1634	-86	+	(CA)n	Simple_repeat	1	32	0	2
HAfT6_Variant_X2_1640nt	12	25.9	0	2.4	806	848	-792	+	(GTGGTT)n	Simple_repeat	1	42	0	1
AfT6_Variant_X2_1640nt	37	0	0	0	1523	1554	-86	+	(CA)n	Simple_repeat	1	32	0	2
HAfT6_LOC102552829_1507nt_VariantX2	12	25.9	0	2.4	770	812	-695	+	(GTGGTT)n	Simple_repeat	1	42	0	1
HAfT6_Cufflinks_00024274_5559nt	12	25.9	0	2.4	914	956	-4603	+	(GTGGTT)n	Simple_repeat	1	42	0	1
HAfT6_Cufflinks_00024274_5559nt	116	6.3	6.8	0.5	1648	1853	-3706	+	(TG)n	Simple_repeat	1	219	0	2
HAfT6_Cufflinks_00024274_5559nt	56	0	0	0	2753	2800	-2759	+	(TC)n	Simple_repeat	1	48	0	4
HAfT6_Cufflinks_00024274_5559nt	47	7.2	0	0	3398	3457	-2102	+	(AAT)n	Simple_repeat	1	60	0	5
HAfT6_Cufflinks_00024274_5559nt	34	0	0	0	4707	4735	-824	+	(AC)n	Simple_repeat	1	29	0	13
HAfT6_Cufflinks_00024274_5559nt	51	0	1.9	1.9	5164	5215	-344	+	(CA)n	Simple_repeat	1	52	0	14
HAfT7_Cufflinks_00037591_4007nt	26	6.1	0	0	1479	1494	-2513	+	(AT)n	Simple_repeat	1	16	0	2
HAfT7_Cufflinks_00037591_4007nt	34	0	0	0	1495	1523	-2484	+	(AC)n	Simple_repeat	1	29	0	3
HAfT7_Cufflinks_00037591_4007nt	26	6.1	0	0	1524	1542	-2465	+	(AT)n	Simple_repeat	1	19	0	4
HAfT8_VariantX1_1587nt	16	9.8	0	0	1039	1060	-527	+	(A)n	Siimple_repeat	1	22	0	1
HAfT8_VariantX2_1501nt	16	9.8	0	0	953	974	-527	+	(A)n	Simple_repeat	1	22	0	1
HAfT8_VariantX3_663nt	44	2.3	0	0	522	566	-97	+	(T)n	Simple_repeat	1	45	0	1
HAfT8_LOC103694063_4749nt	37	0	0	0	1	32	-4717	+	(AC)n	Simple_repeat	1	32	0	1
HAfT8_LOC103694063_4749nt	16	9.8	0	0	1847	1868	-2881	+	(A)n	Simple_repeat	1	22	0	4
HAfT8_LOC103694063_4749nt	15	8.2	0	3.7	3987	4014	-735	+	(GCT)n	Simple_repeat	1	27	0	7
HAfT8_Cufflinks_00025137_8415nt	16	9.8	0	0	3587	3608	-4807	+	(A)n	Simple_repeat	1	22	0	5
HAfT8_Cufflinks_00025137_8415nt	15	8.2	0	3.7	5727	5754	-2661	+	(GCT)n	Simple_repeat	1	27	0	8
HAfT8_Cufflinks_00025137_8415nt	16	21.4	0	4.4	6045	6091	-2324	+	(CCT)n	Simple_repeat	1	45	0	9
HAfT8_Cufflinks_00025137_8415nt	70	4.1	0	0	6416	6491	-1924	+	(TCTA)n	Simple_repeat	1	76	0	10
HAfT8_Cufflinks_00025137_8415nt	14	4	7.7	0	7945	7970	-445	+	(TTTC)n	Simple_repeat	1	28	0	12
HAfT9_LOC103694221_5009nt	15	21.3	0	7.7	2642	2697	-2312	+	(TTGT)n	Simple_repeat	1	52	0	2
HAfT9_LOC103694221_5009nt	12	19.4	0	5.4	4433	4471	-538	+	(TCATAA)n	Simple_repeat	1	37	0	4
HAfT9_LOC103694221_5009nt	16	0	0	0	4993	5009	0	+	(A)n	Simple_repeat	1	17	0	5
HAfT10_LOC102554057_VariantX6_3666nt	12	18.4	2.4	5	1871	1911	-1755	+	(GAAT)n	Simple_repeat	1	40	0	5
HAfT11_Cufflinks_00029308_1820nt
HAfT11_Cufflinks_00029308_1820nt
HAfT11_LOC102547196_1425nt
HAfT11_LOC102547196_1425nt
HAfT12_LOC102555623_VariantX2_4882nt	20	3.3	0	6.1	1236	1270	-3612	+	(AAAAAT)n	Simple_repeat	1	33	0	2
HAfT12_LOC102555623_VariantX2_4882nt	27	0	0	0	1503	1528	-3354	+	(TGTTT)n	Simple_repeat	1	26	0	3
HafT13_Cufflinks_00035253_1571nt	49	0	0	0	1352	1393	-178	+	(GT)n	Simple_repeat	1	42	0	2
HAfT13_LOC102548205_2545nt	49	0	0	0	2237	2278	-267	+	(GT)n	Simple_repeat	1	42	0	3
HafT14_Cufflinks_00047409_1350nt
HafT14_Cufflinks_00047409_1350nt
HafT14_Cufflinks_00047409_1350nt
HafT14_LOC100910558_Variant3_1379nt
HafT14_LOC100910558_Variant3_1379nt
HafT14_LOC100910558_Variant3_1379nt
HAfT14_LOC100910558_Variant1_1713nt
HAfT14_LOC100910558_Variant1_1713nt
HAfT14_LOC100910558_Variant1_1713nt
HAfT14_LOC100910558_Variant2_1399nt
HAfT14_LOC100910558_Variant2_1399nt
HAfT14_LOC100910558_Variant2_1399nt
HafT15_Cufflinks_00048965_3008nt	20	11.5	2.6	0	204	241	-2767	+	(GTTT)n	Simple_repeat	1	39	0	3
HafT15_Cufflinks_00048965_3008nt	24	3.6	0	0	2355	2383	-625	+	(A)n	Simple_repeat	1	29	0	9
HafT15_Cufflinks_00048965_3008nt	12	0	9.1	0	2742	2763	-245	+	(TGTC)n	Simple_repeat	1	24	0	10
HafT15_LOC102552388_VariantX1_968nt	20	11.5	2.6	0	119	156	-812	+	(GTTT)n	Simple_repeat	1	39	0	1
>HAfT16_Cufflinks_00055698_7580nt	357	3.9	3.5	0	2961	3389	-4191	+	(GATA)n	Simple_repeat	1	444	0	2
>HAfT16_Cufflinks_00055698_7580nt	53	0	0	0	3751	3795	-3785	+	(TG)n	Simple_repeat	1	45	0	3
>HAfT16_Cufflinks_00055698_7580nt	18	6.1	2.6	5.4	6669	6706	-874	+	(AAAAG)n	Simple_repeat	1	37	0	7
HAfT16_Cufflinks_57006_3621nt	63	0	0	0	1040	1095	-2526	+	(CAC)n	Simple_repeat	1	56	0	2
HAfT16_Cufflinks_57006_3621nt	11	18.5	10.2	0	3060	3108	-513	+	(TTGTTATT)n	Simple_repeat	1	54	0	5
HAfT16_LOC102553833_5941nt	14	9.1	0	0	5918	5941	0	+	(GATA)n	Simple_repeat	1	24	0	4
HAfT17_Cufflinks_00006612_258nt
HAfT18_Cufflinks_00036996_5428nt	48	2.1	0	0	627	674	-4754	+	(TCTT)n	Simple_repeat	1	48	0	1
HAfT18_Cufflinks_00036996_5428nt	25	5.5	2.6	0	675	712	-4716	+	(CCTT)n	Simple_repeat	1	39	0	2
HAfT18_Cufflinks_00036996_5428nt	12	21.4	3.9	3.9	868	919	-4509	+	(TCCCTTT)n	Simple_repeat	1	52	0	4
HAfT18_Cufflinks_00036996_5428nt	31	9.6	0	0	991	1035	-4393	+	(TG)n	Simple_repeat	1	45	0	5
HAfT18_Cufflinks_00036996_5428nt	44	0	0	0	2018	2055	-3373	+	(TG)n	Simple_repeat	1	38	0	9
HAfT18_Cufflinks_00036996_5428nt	17	0	0	0	2056	2074	-3354	+	(CG)n	Simple_repeat	1	19	0	10
HAfT18_Cufflinks_00036996_5428nt	56	0	0	2	4973	5024	-404	+	(GT)n	Simple_repeat	1	51	0	17
HAfT19_Tr#13_VariantX1_477nt_Consen
HAfT19_Tr#13_VariantX2_447nt_Consen
HAfT19_Cufflinks_00026127_939nt
HAfT20_Tr#14_508nt
HAfT20_Cufflinks_00027672_737nt
HafT21_Cufflinks_00025794_2443nt	56	0	0	0	1960	2007	-436	+	(CA)n	Simple_repeat	1	48	0	5
HAfT22_Cufflinks_00053773_2795nt	24	17.8	3	3	1497	1508	-1287	+	(TGTTT)n	Simple_repeat	1	66	0	1
HAfT22_Cufflinks_00053773_2795nt	16	23.4	0	3.9	1509	1562	-1233	+	(TTTTGGT)n	Simple_repeat	1	52	0	2
HAfT22_Cufflinks_00078728_4974nt	24	17.8	3	3	1857	1868	-3106	+	(TGTTT)n	Simple_repeat	1	66	0	2
HAfT22_Cufflinks_00078728_4974nt	16	23.4	0	3.9	1869	1922	-3052	+	(TTTTGGT)n	Simple_repeat	1	52	0	3
HAfT23_LOC108351462_2600nt	21	14.8	0	0	1825	1863	-737	+	(CTGCCA)n	Simple_repeat	1	39	0	3
HAfT23_LOC108351462_2600nt	23	18.1	0	0	2406	2452	-148	+	(CCACCG)n	Simple_repeat	1	47	0	4
HAfT23_VariantX1_873nt	21	14.8	0	0	94	132	-741	+	(CTGCCA)n	Simple_repeat	1	39	0	1
HAfT23_VariantX1_873nt	23	18.1	0	0	701	747	-126	+	(CCACCG)n	Simple_repeat	1	47	0	2
HAfT23_VariantX2_1053nt	21	14.8	0	0	298	336	-717	+	(CTGCCA)n	Simple_repeat	1	39	0	1
HAfT23_VariantX2_1053nt	23	18.1	0	0	881	927	-126	+	(CCACCG)n	Simple_repeat	1	47	0	2
HAFT23_Cufflinks_00053917_915nt	21	14.8	0	0	171	209	-706	+	(CTGCCA)n	Simple_repeat	1	39	0	2
HAFT23_Cufflinks_00053917_915nt	23	18.1	0	0	752	798	-117	+	(CCACCG)n	Simple_repeat	1	47	0	3
HAfT23_Cufflinks_00053916_3238nt	21	14.8	0	0	2497	2535	-703	+	(CTGCCA)n	Simple_repeat	1	39	0	6
HAfT23_Cufflinks_00053916_3238nt	23	18.1	0	0	3078	3124	-114	+	(CCACCG)n	Simple_repeat	1	47	0	7
HAfT23_Cufflinks_00078399_8748nt	17	25	2	0	449	497	-8251	+	(ATC)n	Simple_repeat	1	50	0	3
HAfT23_Cufflinks_00078399_8748nt	55	0	0	0	1598	1644	-7104	+	(CA)n	Simple_repeat	1	47	0	6
HAfT23_Cufflinks_00078399_8748nt	49	0	0	0	2111	2152	-6596	+	(AC)n	Simple_repeat	1	42	0	7
HAfT23_Cufflinks_00078399_8748nt	49	0	0	0	3573	3614	-5134	+	(TG)n	Simple_repeat	1	42	0	11
HAfT23_Cufflinks_00078399_8748nt	18	25.7	0	2.1	4816	4880	-3868	+	(TA)n	Simple_repeat	1	63	0	16
HAfT23_Cufflinks_00078399_8748nt	21	14.8	0	0	7967	8005	-743	+	(CTGCCA)n	Simple_repeat	1	39	0	25
HAfT23_Cufflinks_00078399_8748nt	23	18.1	0	0	8548	8594	-154	+	(CCACCG)n	Simple_repeat	1	47	0	26
HAfT24_Cufflinks_00007062_1742nt	14	8.3	3.9	0	993	1018	-724	+	(TTTC)n	Simple_repeat	1	27	0	2
HAfT25_Tr#25_Pvt-1_1501nt
HAfT25_Cufflinks_00054567_2279nt
HAfT25_Cufflinks_00054567_629nt
HAfT25_LOC100910797_3598nt_VariantX2
Cyp2c24_1989nt
Rps27l_698nt

## Sheet: STR Summary
query	SW	matching	repeat	position	position
sequence	score	repeat	class/family	begin	end
HAfT1_LOC103691380_1354nt	15	(AGGA)n	Simple_repeat	1	28
HAfT1_Cufflinks_00006229_2440nt	29	(AAC)n	Simple_repeat	1	32
HAfT1_Cufflinks_00006229_2440nt	144	(CA)n	Simple_repeat	1	261
HAfT-2_209nt
HAfT2_Cufflinks_00021611_1424nt
HAfT2_Cufflinks_00021611_1424nt
HAfT2_Cufflinks_00021611_1424nt
HAfT2_Cufflinks_00021611_1424nt
HAfT2_LOC102549099_506nt
HAfT2_LOC102549099_506nt
HAfT3_764nt
HAfT3_LOC103690347_973nt
HAfT3_Cufflinks_00005778_832nt
HAFT4_Cufflinks_00014924_1326nt	41	(TGTCTGTG)n	Simple_repeat	1	47
HAfT5_LOC103693988_2269nt	13	(AATG)n	Simple_repeat	1	31
HAfT5_LOC103693988_2269nt	17	(ATATTTA)n	Simple_repeat	1	45
HAfT6_LOC102552829_VariantX2_1507nt	12	(GTGGTT)n	Simple_repeat	1	42
HAfT6_Cufflinks_00024274_5559nt	34	(AC)n	Simple_repeat	1	29
HAfT6_Variant_X1_1720nt	37	(CA)n	Simple_repeat	1	32
HAfT6_Cufflinks_00024274_5559nt	47	(AAT)n	Simple_repeat	1	60
HAfT6_Cufflinks_00024274_5559nt	51	(CA)n	Simple_repeat	1	52
HAfT6_Cufflinks_00024274_5559nt	56	(TC)n	Simple_repeat	1	48
HAfT6_Cufflinks_00024274_5559nt	116	(TG)n	Simple_repeat	1	219
HAfT7_Cufflinks_00037591_4007nt	26	(AT)n	Simple_repeat	1	16
HAfT7_Cufflinks_00037591_4007nt	34	(AC)n	Simple_repeat	1	29
HAfT8_LOC103694063_4749nt	15	(GCT)n	Simple_repeat	1	27
HAfT8_LOC103694063_4749nt	37	(AC)n	Simple_repeat	1	32
HAfT8_Cufflinks_00025137_8415nt	16	(CCT)n	Simple_repeat	1	45
HAfT8_Cufflinks_00025137_8415nt	70	(TCTA)n	Simple_repeat	1	76
HAfT8_Cufflinks_00025137_8415nt	14	(TTTC)n	Simple_repeat	1	28
HAfT9_LOC103694221_5009nt	12	(TCATAA)n	Simple_repeat	1	37
HAfT9_LOC103694221_5009nt	15	(TTGT)n	Simple_repeat	1	52
HAfT10_LOC102554057_VariantX6_3666nt	12	(GAAT)n	Simple_repeat	1	40
HAfT11_Cufflinks_00029308_1820nt
HAfT11_Cufflinks_00029308_1820nt
HAfT11_LOC102547196_1425nt
HAfT11_LOC102547196_1425nt
HAfT12_LOC102555623_VariantX2_4882nt	20	(AAAAAT)n	Simple_repeat	1	33
HAfT12_LOC102555623_VariantX2_4882nt	27	(TGTTT)n	Simple_repeat	1	26
HAfT13_LOC102548205_2545nt	49	(GT)n	Simple_repeat	1	42
HafT14_Cufflinks_00047409_1350nt
HafT14_Cufflinks_00047409_1350nt
HafT14_Cufflinks_00047409_1350nt
HafT14_LOC100910558_Variant3_1379nt
HafT14_LOC100910558_Variant3_1379nt
HafT14_LOC100910558_Variant3_1379nt
HAfT14_LOC100910558_Variant1_1713nt
HAfT14_LOC100910558_Variant1_1713nt
HAfT14_LOC100910558_Variant1_1713nt
HAfT14_LOC100910558_Variant2_1399nt
HAfT14_LOC100910558_Variant2_1399nt
HAfT14_LOC100910558_Variant2_1399nt
HafT15_Cufflinks_00048965_3008nt	12	(TGTC)n	Simple_repeat	1	24
HafT15_LOC102552388_VariantX1_968nt	20	(GTTT)n	Simple_repeat	1	39
HAfT16_Cufflinks_57006_3621nt	11	(TTGTTATT)n	Simple_repeat	1	54
>HAfT16_Cufflinks_00055698_7580nt	18	(AAAAG)n	Simple_repeat	1	37
>HAfT16_Cufflinks_00055698_7580nt	53	(TG)n	Simple_repeat	1	45
HAfT16_Cufflinks_57006_3621nt	63	(CAC)n	Simple_repeat	1	56
>HAfT16_Cufflinks_00055698_7580nt	357	(GATA)n	Simple_repeat	1	444
HAfT17_Cufflinks_00006612_258nt
HAfT18_Cufflinks_00036996_5428nt	12	(TCCCTTT)n	Simple_repeat	1	52
HAfT18_Cufflinks_00036996_5428nt	17	(CG)n	Simple_repeat	1	19
HAfT18_Cufflinks_00036996_5428nt	25	(CCTT)n	Simple_repeat	1	39
HAfT18_Cufflinks_00036996_5428nt	44	(TG)n	Simple_repeat	1	38
HAfT18_Cufflinks_00036996_5428nt	48	(TCTT)n	Simple_repeat	1	48
HAfT18_Cufflinks_00036996_5428nt	56	(GT)n	Simple_repeat	1	51
HAfT19_Tr#13_VariantX1_477nt
HAfT19_Tr#13_VariantX2_447nt
HAfT19_Cufflinks_00026127_939nt
HAfT20_508nt
HAfT20_Cufflinks_00027672_737nt
HafT21_Cufflinks_00025794_2443nt	56	(CA)n	Simple_repeat	1	48
HAfT22_Cufflinks_00053773_2795nt	16	(TTTTGGT)n	Simple_repeat	1	52
HAfT22_Cufflinks_00053773_2795nt	24	(TGTTT)n	Simple_repeat	1	66
HAfT23_Cufflinks_00078399_8748nt	17	(ATC)n	Simple_repeat	1	50
HAfT23_Cufflinks_00078399_8748nt	18	(TA)n	Simple_repeat	1	63
HAfT23_VariantX1_873nt	21	(CTGCCA)n	Simple_repeat	1	39
HAfT23_VariantX1_873nt	23	(CCACCG)n	Simple_repeat	1	47
HAFT23_Cufflinks_00053917_915nt	23	(CCACCG)n	Simple_repeat	1	47
HAfT23_Cufflinks_00078399_8748nt	49	(AC)n	Simple_repeat	1	42
HAfT23_Cufflinks_00078399_8748nt	55	(CA)n	Simple_repeat	1	47
HAfT23_Cufflinks_00078399_8748nt	49	(TG)n	Simple_repeat	1	42
HAfT23_Cufflinks_00078399_8748nt	23	(CCACCG)n	Simple_repeat	1	47
HAfT23_Cufflinks_00078399_8748nt	49	(TG)n	Simple_repeat	1	42
HAfT24_Cufflinks_00007062_1742nt	14	(TTTC)n	Simple_repeat	1	27
HAfT25_Tr#25_Pvt-1_1501nt
HAfT25_Tr#25_Pvt-1_1501nt
HAfT25_Cufflinks_00054567_2279nt
HAfT25_Cufflinks_00054567_2279nt
HAfT25_Cufflinks_00054567_2279nt
HAfT25_Cufflinks_00054567_2279nt
HAfT25_Cufflinks_00054567_2279nt
HAfT25_LOC100910797_3598nt_VariantX5
HAfT25_LOC100910797_3598nt_VariantX5
HAfT25_LOC100910797_3598nt_VariantX5
HAfT25_LOC100910797_3598nt_VariantX5
HAfT25_LOC100910797_3598nt_VariantX5
Cyp2c24_1989nt
Rps27l_698nt
